# Supplementary material for: What lies on macroalgal surface: diversity of polysaccharide degraders in culturable epiphytic bacteria
Source: AMB Express. 2022 Jul 27;12:98. doi: 10.1186/s13568-022-01440-8 (PMC9329506; doi:10.1186/s13568-022-01440-8)
Supplement: Supplementary file 2 — Additional file 2: Table S1. Taxonomical identification of the isolates. The 16S rRNA gene for at least one representative of each ITS group was sequenced and taxonomic identification was attributed using Blastn against the NCBI public database. Table S2. Activity levels of all the isolates expressed as the ratio between the degradation halo diameter and the strain growth diameter. This table also contains information about the host species, the enrichment procedure, clustering in ITS groups and taxonomical identification of each isolate. Table S3. Activity levels of the strains showing the highest performance in at least one of the tested activities. Activity level is reported as the ratio between the degradation halo diameter and the strain growth diameter. Highest activity levels are highlighted in grey. Table S4. Summary of the functional potential of the collection on the basis of the isolate phylogeny. We reported the number of isolates (“N. Isol.”) belonging to each genus and the percentage of isolates active for each tested activity. In violet are highlighted the taxonomical groups that include more than 15 isolates. Table S5. PERMANOVA and Monte Carlo test performed on the whole isolate collection activity level. A) Main and B) pairwise comparisons. Pseudo F = pseudo-F ratio. P = permutation P-value. Unique perms = unique values of the test statistic. Pmc = P Monte Carlo value. Asterisk (*) indicates significant differences between samples (P < 0.05). Table S6. PERMANOVA and Monte Carlo test performed on A. taxiformis sub-collection activity level. A) Main test and B) pairwise comparisons. Pseudo F = pseudo-F ratio. P = permutation P-value. 3 Unique perms = unique values of the test statistic. Pmc = P Monte Carlo value. Asterisk (*) indicates significant differences between samples (P < 0.05). Table S7. PERMANOVA and Monte Carlo test performed on H. scoparia sub-collection activity level. A) Main test and B-C) pairwise comparisons according to B) classes an [file 13568_2022_1440_MOESM2_ESM.xlsx]

## Sheet: Front page
AMB Express
What lies on macroalgal surface: diversity of polysaccharide degraders in culturable epiphytic bacteria
Marta Barbato1,#, Violetta Vacchini1, Aschwin H. Engelen2, Giovanni Patania1, Francesca Mapelli1, Sara Borin1,*, Elena Crotti1
1Dipartimento di Scienze per gli Alimenti, la Nutrizione e l’Ambiente (DeFENS), Università degli Studi di Milano, via Celoria 2, 20133 Milano, Italy
2Centro de Ciências do Mar (CCMAR), Universidade do Algarve, Campus de Gambelas, 8005-139 Faro, Portugal
#Present address: Department of Biology, Section for Microbiology, Aarhus University, Ny Munkegade 116, 8000 Aarhus, Denmark
*Corresponding author at Dipartimento di Scienze per gli Alimenti, la Nutrizione e l’Ambiente (DeFENS), Università degli Studi di Milano, via Celoria 2, 20133 Milano, Italy. Phone: +39.02.50319118. Fax: +39.02.50319238. Email address: sara.borin@unimi.it
Supplementary Tables

## Sheet: Table S1
Table S1 Taxonomical identification of the isolates. The 16S rRNA gene for at least one representative of each ITS group was sequenced and taxonomic identification was attributed using Blastn against the NCBI public database.
Strain	Algae	Halogenated compound	Isolation growth media	ITS	BLAST N closest relative	Bases	% identity	Acc. Number	BLAST N closest described relative	Bases	% identity	Acc. Number
BA1	Asparagopsis taxiformis	1,2-DBE	Marine Broth	202	Uncultured bacterium clone	956/957	99	JX221829	Bacillus salacetis	956/957	99	MN577310
BA10	Asparagopsis taxiformis	1,2-DBE	Marine Broth	208	Bacillus sp.	759/759	100	MG799467	Bacillus algicola	759/759	100	KY580789
BA100	Asparagopsis taxiformis	1,2-DBE	Marine Broth	249	Bacillus berkeleyi	1009/1014	99	NR_109459	Bacillus berkeleyi	1009/1014	99	NR_109459
BA13	Asparagopsis taxiformis	1,2-DBE	Marine Broth	246	Bacillus sp.	971/971	100	KC462930	Bacillus abyssalis	969/971	99	NR_109671
BA14	Asparagopsis taxiformis	1,2-DBE	Marine Broth	206	Bacillus vietnamensis	821/821	100	MT125761	Bacillus vietnamensis	821/821	100	MT125761
BA17	Asparagopsis taxiformis	1,2-DBE	Marine Broth	211	Bacillus sp.	891/893	99	KX108978	Bacillus algicola	891/893	99	KT984000
BA18	Asparagopsis taxiformis	1,2-DBE	Marine Broth	212	Enterococcus sp.	574/574	100	KF861614	Bacillus licheniformis	572/575	99	KF840404
BA19	Asparagopsis taxiformis	1,2-DBE	Marine Broth	213	Bacillus sp.	841/846	99	KF021825	Bacillus megaterium	840/846	99	HQ284857
BA2	Asparagopsis taxiformis	1,2-DBE	Marine Broth	203	Bacillus sp.	819/821	99	MG693471	Bacillus algicola	819/821	99	KT984000
BA21	Asparagopsis taxiformis	1,2-DBE	Marine Broth	214	Bacillus hwajinpoensis	805/808	99	KJ009474	Bacillus hwajinpoensis	805/808	99	KJ009474
BA2-1	Asparagopsis taxiformis	1,2-DBE	ONR7a	251	Bacillus hwajinpoensis	894/903	99	KJ009474	Bacillus hwajinpoensis	894/903	99	KJ009474
BA2-10	Asparagopsis taxiformis	1,2-DBE	ONR7a	251	Bacillus hwajinpoensis	858/860	99	KJ009474	Bacillus hwajinpoensis	858/860	99	KJ009474
BA23	Asparagopsis taxiformis	1,2-DBE	Marine Broth	215	Fictibacillus phosphorivorans	796/798	99	MN543875	Fictibacillus phosphorivorans	796/798	99	MN543875
BA24	Asparagopsis taxiformis	1,2-DBE	Marine Broth	216	Bacillus sp.	841/843	99	JQ072041	Bacillus hwajinpoensis	838/839	99	MH041218
BA26	Asparagopsis taxiformis	1,2-DBE	Marine Broth	244	Bacillus hwajinpoensis	838/838	100	KT758486	Bacillus hwajinpoensis	838/838	100	KT758486
BA27	Asparagopsis taxiformis	1,2-DBE	Marine Broth	245	Bacillus infantis	817/818	99	MF993020	Bacillus infantis	817/818	99	MF993020
BA32	Asparagopsis taxiformis	1,2-DBE	Marine Broth	218	Bacillus sp.	821/825	99	MG693471	Bacillus algicola	821/825	99	KT984000
BA33	Asparagopsis taxiformis	1,2-DBE	Marine Broth	219	Bacillus sp.	829/831	99	JQ072041	Bacillus hwajinpoensis	830/833	99	KP342206
BA34	Asparagopsis taxiformis	1,2-DBE	Marine Broth	220	Bacillus sp.	956/958	99	KX816426	Bacillus algicola	956/958	99	KT984000
BA35	Asparagopsis taxiformis	1,2-DBE	Marine Broth	221	Bacillus hwajinpoensis	898/900	99	KT758486	Bacillus hwajinpoensis	898/900	99	KT758486
BA38	Asparagopsis taxiformis	1,2-DBE	Marine Broth	247	Terribacillus aidingensis	1097/1098	100	MF101159	Terribacillus aidingensis	1097/1098	100	MF101159
BA39	Asparagopsis taxiformis	1,2-DBE	Marine Broth	222	Bacillus sp.	795/803	99	KX783555	Bacillus tequilensis	795/803	99	KY039155
BA4	Asparagopsis taxiformis	1,2-DBE	Marine Broth	204	Bacillus sp.	1138/1139	99	AM950298	Bacillus algicola	1137/1139	99	KF933697
BA40	Asparagopsis taxiformis	1,2-DBE	Marine Broth	223	Bacillus licheniformis	1083/1085	99	HQ143566	Bacillus licheniformis	1083/1085	99	HQ143566
BA41	Asparagopsis taxiformis	1,2-DBE	Marine Broth	224	Bacillus sp.	875/884	99	EU818841	Bacillus algicola	874/884	99	KY580789
BA42	Asparagopsis taxiformis	1,2-DBE	Marine Broth	217	Bacillus hwajinpoensis	771/773	99	MN310359	Bacillus hwajinpoensis	771/773	99	MN310359
BA43	Asparagopsis taxiformis	1,2-DBE	Marine Broth	225	Bacillus sp.	830/832	99	JQ072041	Bacillus hwajinpoensis	830/833	99	KP342206
BA44	Asparagopsis taxiformis	1,2-DBE	Marine Broth	216	Bacillus thuringiensis	993/993	100	MT355654	Bacillus thuringiensis	993/993	100	MT355654
BA45	Asparagopsis taxiformis	1,2-DBE	Marine Broth	226	Bacillus sp.	932/941	99	KC815815	Bacillus berkeleyi	931/941	99	NR_109459
BA47	Asparagopsis taxiformis	1,2-DBE	Marine Broth	227	Bacillus sp.	581/581	100	MH707160	Bacillus algicola	581/581	100	MH283850
BA49	Asparagopsis taxiformis	1,2-DBE	Marine Broth	295	Bacterium strain BS0547	1121/1123	99	MK823735	Bacillus soli	1118/1123	99	MH337969
BA5	Asparagopsis taxiformis	1,2-DBE	Marine Broth	205	Bacillus algicola	744/744	100	NR_117184	Bacillus algicola	744/744	100	NR_117184
BA50	Asparagopsis taxiformis	1,2-DBE	Marine Broth	228	Bacillus sp.	869/892	97	HQ284923	Fictibacillus nanhaiensis	868/892	97	KT957302
BA52	Asparagopsis taxiformis	1,2-DBE	Marine Broth	208	Bacillus sp.	750/750	100	MN704261	Bacillus algicola	750/750	100	MK568345
BA53	Asparagopsis taxiformis	1,2-DBE	Marine Broth	229	Bacillus algicola	795/805	99	NR_117184	Bacillus algicola	795/805	99	NR_117184
BA54	Asparagopsis taxiformis	1,2-DBE	Marine Broth	248	Marine bacterium	905/918	99	KJ814558	Bacillus algicola	904/918	98	KY580789
BA55	Asparagopsis taxiformis	1,2-DBE	Marine Broth	230	Marine bacterium	938/955	99	KJ814558	Bacillus algicola	940/946	99	KX816426
BA58	Asparagopsis taxiformis	1,2-DBE	Marine Broth	231	Bacillus hwajinpoensis	882/888	99	KJ009474	Bacillus hwajinpoensis	882/888	99	KJ009474
BA59	Asparagopsis taxiformis	1,2-DBE	Marine Broth	232	Bacillus sp.	809/815	99	KC815821	Bacillus algicola	808/815	99	KY580789
BA61	Asparagopsis taxiformis	1,2-DBE	Marine Broth	233	Bacillus sp.	1003/1004	99	KC815821	Bacillus algicola	1002/1004	99	KT984000
BA62	Asparagopsis taxiformis	1,2-DBE	Marine Broth	234	Bacillus infantis	968/970	99	MF993020	Bacillus infantis	968/970	99	MF993020
BA66	Asparagopsis taxiformis	1,2-DBE	Marine Broth	210	Bacillus algicola	928/933	99	MK568345	Bacillus algicola	928/933	99	MK568345
BA69	Asparagopsis taxiformis	1,2-DBE	Marine Broth	235	Uncultured bacterium	998/1000	99	JX221829	Bacillus salacetis	997/999	99	MN577310
BA7	Asparagopsis taxiformis	1,2-DBE	Marine Broth	207	Halobacillus trueperi	884/888	99	HM179195	Halobacillus trueperi	884/888	99	HM179195
BA74	Asparagopsis taxiformis	1,2-DBE	Marine Broth	236	Uncultured bacterium clone	831/833	99	KP683292	Bacillus drentensis	831/833	99	KR922320
BA76	Asparagopsis taxiformis	1,2-DBE	Marine Broth	209	Bacillus sp.	923/931	99	KX108978	Bacillus algicola	923/931	99	KT984000
BA79	Asparagopsis taxiformis	1,2-DBE	Marine Broth	232	Bacillus sp.	741/743	99	EU818841	Bacillus algicola	740/743	99	MK568345
BA83	Asparagopsis taxiformis	1,2-DBE	Marine Broth	237	Bacillus horikoshii	807/815	99	KF499278	Bacillus horikoshii	807/815	99	KF499278
BA85	Asparagopsis taxiformis	1,2-DBE	Marine Broth	238	Bacillus sp.	1002/1005	99	KP670264	Bacillus arbutinivorans	1002/1005	99	JQ579624
BA88	Asparagopsis taxiformis	1,2-DBE	Marine Broth	239	Bacillus sp.	958/960	99	KC815821	Bacillus algicola	957/960	99	KT984000
BA90	Asparagopsis taxiformis	1,2-DBE	Marine Broth	240	Bacillus sp.	917/918	99	KX821715	Bacillus halmapalus	917/918	99	LN846055
BA91	Asparagopsis taxiformis	1,2-DBE	Marine Broth	241	Bacillus sp.	983/986	99	KC815815	Bacillus berkeleyi	981/986	99	NR_109459
BA95	Asparagopsis taxiformis	1,2-DBE	Marine Broth	242	Bacillus sp.	983/988	99	KX108978	Bacillus algicola	982/988	99	KT984000
BA98	Asparagopsis taxiformis	1,2-DBE	Marine Broth	243	Bacillus hwajinpoensis	889/894	99	KT758486	Bacillus hwajinpoensis	889/894	99	KT758486
BH100	Halopteris scoparia	1,2-DBE	Marine Broth	38	Celeribacter sp.	939/942	99	MK377260	Celeribacter halophilus	939/942	99	MG693632
BH12	Halopteris scoparia	1,2-DBE	Marine Broth	112	Shewanella basaltis	906/913	99	KJ004597	Shewanella basaltis	906/913	99	KJ004597
BH13	Halopteris scoparia	1,2-DBE	Marine Broth	111	Psychrobacter sp.	803/805	99	MN049674	Psychrobacter nivimaris	803/805	99	MN080178
BH14	Halopteris scoparia	1,2-DBE	Marine Broth	112	Shewanella basaltis	749/755	99	KJ004597	Shewanella basaltis	749/755	99	KJ004597
BH16	Halopteris scoparia	1,2-DBE	Marine Broth	116	Gammaproteobacteria bacterium	958/962	99	KP412951	Alteromonas stellipolaris	958/962	99	CP013120
BH17	Halopteris scoparia	1,2-DBE	Marine Broth	113	Pseudoalteromonas sp.	1091/1092	99	MN889153	Pseudoalteromonas shioyasakiensis	1091/1092	99	MT072150
BH18	Halopteris scoparia	1,2-DBE	Marine Broth	115	Uncultured bacterium	1005/1005	100	KC307151	Pseudoalteromonas shioyasakiensis	1004/1005	99	MT072150
BH19	Halopteris scoparia	1,2-DBE	Marine Broth	114	Celeribacter sp.	863/865	99	MG693663	Celeribacter halophilus	862/865	99	MG693632
BH2	Halopteris scoparia	1,2-DBE	Marine Broth	106	Shewanella sp.	995/995	100	KM186170	Shewanella gaetbuli	993/995	99	AM180742
BH2-1	Halopteris scoparia	1,2-DBE	ONR7a	123	Halomonas sp.	854/855	99	MH256052	Halomonas denitrificans	854/855	99	MH256049
BH2-11	Halopteris scoparia	1,2-DBE	ONR7a	135	Paracoccus seriniphilus	874/876	99	NR_113939	Paracoccus seriniphilus	874/876	99	NR_113939
BH2-12	Halopteris scoparia	1,2-DBE	ONR7a	137	Halomonas sp.	880/913	96	KP639147	Halomonas denitrificans	880/915	96	MH256049
BH2-13	Halopteris scoparia	1,2-DBE	ONR7a	139	Zobellia galactanivorans	808/808	100	KT983993	Zobellia galactanivorans	808/808	100	KT983993
BH2-14	Halopteris scoparia	1,2-DBE	ONR7a	140	Pseudoalteromonas sp.	851/852	99	KY225018	Alteromonas oceani	832/851	98	MK250502
BH2-15	Halopteris scoparia	1,2-DBE	ONR7a	143	Halomonas sp.	811/812	99	MT187939	Halomonas denitrificans	811/812	99	MH256049
BH23	Halopteris scoparia	1,2-DBE	Marine Broth	112	Shewanella basaltis	663/666	99	KC534403	Shewanella basaltis	663/666	99	KC534403
BH2-3	Halopteris scoparia	1,2-DBE	ONR7a	126	Zobellia galactanivorans	830/830	100	KT983993	Zobellia galactanivorans	830/830	100	KT983993
BH2-4	Halopteris scoparia	1,2-DBE	ONR7a	128	Uncultured bacterium	974/977	99	HQ190497	Marinobacter salsuginis	969/979	99	KY604861
BH2-5	Halopteris scoparia	1,2-DBE	ONR7a	145	Arenibacter sp.	978/982	99	MK209086	Arenibacter palladensis	973/982	99	KU845393
BH2-6	Halopteris scoparia	1,2-DBE	ONR7a	144	Maribacter sp.	852/852	100	FJ903191	Maribacter dokdonensis	845/848	99	MN746249
BH27	Halopteris scoparia	1,2-DBE	Marine Broth	117	Shewanella sp.	1029/1032	99	KM186170	Shewanella gaetbuli	1027/1032	99	AM180742
BH2-7	Halopteris scoparia	1,2-DBE	ONR7a	130	Pseudoalteromonas sp.	841/844	99	MG693427	Alteromonas oceani	822/842	97	MK250502
BH2-8	Halopteris scoparia	1,2-DBE	ONR7a	131	Pseudoalteromonas sp.	817/818	99	KY225018	Alteromonas oceani	798/817	97	MK250502
BH2-9	Halopteris scoparia	1,2-DBE	ONR7a	133	Halovulum sp.	884/884	100	MK027364	Maritimibacter lacisalsi	846/881	96	NR_137409
BH3	Halopteris scoparia	1,2-DBE	Marine Broth	107	Uncultured bacterium	952/963	99	KC307167	Pseudoalteromonas lipolytica	950/962	99	LT600662
BH30	Halopteris scoparia	1,2-DBE	Marine Broth	118	Pseudomonas sp.	991/999	99	KX108961	Pseudomonas pachastrellae	988/999	99	MK129375
BH34	Halopteris scoparia	1,2-DBE	Marine Broth	119	Celeribacter sp.	871/871	100	MK377260	Celeribacter halophilus	871/871	100	MG693632
BH4	Halopteris scoparia	1,2-DBE	Marine Broth	107	Pseudoalteromonas sp.	952/956	99	KX989455	Pseudoalteromonas lipolytica	952/956	99	KY616286
BH40	Halopteris scoparia	1,2-DBE	Marine Broth	120	Psychrobacter sp.	1006/1006	100	MN049674	Psychrobacter nivimaris	1006/1006	100	MN080178
BH41	Halopteris scoparia	1,2-DBE	Marine Broth	121	Uncultured bacterium	1064/1067	99	HF558586	Alteromonas mediterranea	1057/1067	99	CP004853
BH42	Halopteris scoparia	1,2-DBE	Marine Broth	122	Algibacter sp.	959/974	98	MK956923	Algibacter lectus	960/976	98	KX961716
BH44	Halopteris scoparia	1,2-DBE	Marine Broth	38	Celeribacter sp.	773/777	99	MK377260	Celeribacter halophilus	773/777	99	MG693632
BH46	Halopteris scoparia	1,2-DBE	Marine Broth	124	Lobster gut bacterium	992/997	99	EU123938	Lutibacter litoralis	984/997	99	NR_043301
BH48	Halopteris scoparia	1,2-DBE	Marine Broth	32	Celeribacter sp.	790/797	99	MG693433	Celeribacter halophilus	790/798	99	MG693632
BH53	Halopteris scoparia	1,2-DBE	Marine Broth	38	Celeribacter sp.	883/884	99	MG693668	Celeribacter halophilus	883/884	99	MG693632
BH56	Halopteris scoparia	1,2-DBE	Marine Broth	134	Pseudoalteromonas atlantica	760/768	98	MN746199	Pseudoalteromonas atlantica	760/768	98	MN746199
BH59	Halopteris scoparia	1,2-DBE	Marine Broth	129	Shewanella basaltis	866/869	99	KC534403	Shewanella basaltis	866/869	99	KC534403
BH63	Halopteris scoparia	1,2-DBE	Marine Broth	146	Shewanella basaltis	954/962	99	KJ004597	Shewanella basaltis	954/962	99	KJ004597
BH66	Halopteris scoparia	1,2-DBE	Marine Broth	112	Shewanella basaltis	775/781	99	KJ004597	Shewanella basaltis	775/781	99	KJ004597
BH67	Halopteris scoparia	1,2-DBE	Marine Broth	132	Amphritea sp.	843/849	99	FR744895	Amphritea balenae	832/848	98	NR_041617
BH70	Halopteris scoparia	1,2-DBE	Marine Broth	127	Shewanella basaltis	797/802	99	KJ004597	Shewanella basaltis	797/802	99	KJ004597
BH74	Halopteris scoparia	1,2-DBE	Marine Broth	138	Shewanella basaltis	898/901	99	KJ004597	Shewanella basaltis	898/901	99	KJ004597
BH76	Halopteris scoparia	1,2-DBE	Marine Broth	136	Celeribacter sp.	846/846	100	MG693668	Celeribacter halophilus	846/846	100	MG693632
BH81	Halopteris scoparia	1,2-DBE	Marine Broth	38	Celeribacter sp.	822/825	99	MG693641	Celeribacter halophilus	821/825	99	MG693632
BH9	Halopteris scoparia	1,2-DBE	Marine Broth	110	Alteromonas stellipolaris	402/408	99	MH478304	Alteromonas stellipolaris	402/408	99	MH478304
BH92	Halopteris scoparia	1,2-DBE	Marine Broth	141	Cobetia sp.	892/894	99	MK129410	Cobetia marina	891/893	99	MH259982
BH95	Halopteris scoparia	1,2-DBE	Marine Broth	142	Reinekea sp.	1080/1102	98	MK235142	Reinekea marinisedimentorum	1075/1104	97	NR_029013
BH99	Halopteris scoparia	1,2-DBE	Marine Broth	38	Celeribacter sp.	816/817	99	MG693680	Celeribacter halophilus	814/817	99	MG693632
BP1	Sphaerococcus coronopifolius	1,2-DBE	Marine Broth	49	Photobacterium sp.	753/754	99	KY229809	Photobacterium swingsii	751/754	99	KY229788
BP10	Sphaerococcus coronopifolius	1,2-DBE	Marine Broth	52	Vibrio parahaemolyticus	782/783	99	KR270318	Vibrio parahaemolyticus	782/783	99	KR270318
BP100	Sphaerococcus coronopifolius	1,2-DBE	Marine Broth	103	Psychrobacter maritimus	903/914	99	MH368410	Psychrobacter maritimus	903/914	99	MH368410
BP11	Sphaerococcus coronopifolius	1,2-DBE	Marine Broth	98	Marine bacterium	918/918	100	KR003329	Vibrio azureus	918/918	100	JF412235
BP14	Sphaerococcus coronopifolius	1,2-DBE	Marine Broth	54	Shewanella sp.	911/918	99	KM186170	Shewanella gaetbuli	909/918	99	AM180742
BP15	Sphaerococcus coronopifolius	1,2-DBE	Marine Broth	55	Cobetia amphilecti	1114/1115	99	KP126616	Cobetia amphilecti	1114/1115	99	KP126616
BP17	Sphaerococcus coronopifolius	1,2-DBE	Marine Broth	57	Shewanella sp.	1086/1088	99	KM186170	Shewanella gaetbuli	1084/1088	99	AM180742
BP19	Sphaerococcus coronopifolius	1,2-DBE	Marine Broth	58	Shewanella algidipiscicola	1012/1015	99	KX961715	Shewanella algidipiscicola	1012/1015	99	KX961715
BP20	Sphaerococcus coronopifolius	1,2-DBE	Marine Broth	59	Vibrio sp.	904/921	98	HM032018	Vibrio sinaloensis	902/919	98	HM031984
BP21	Sphaerococcus coronopifolius	1,2-DBE	Marine Broth	60	Vibrionaceae bacterium	886/915	97	AY177719	Vibrio alfacsensis	886/915	97	KX218281
BP2-11	Sphaerococcus coronopifolius	1,2-DBE	ONR7a	93	Alteromonadaceae bacterium	549/559	98	KY225019	Alteromonas oceani	549/560	98	KY225018
BP2-12	Sphaerococcus coronopifolius	1,2-DBE	ONR7a	93	Pseudoalteromonas sp.	877/918	96	KY225018	Alteromonas oceani	915/992	92	MK250502
BP22	Sphaerococcus coronopifolius	1,2-DBE	Marine Broth	61	Marinobacter sp.	1038/1040	99	KY770365	Marinobacter litoralis	1038/1040	99	AB985579
BP2-4	Sphaerococcus coronopifolius	1,2-DBE	ONR7a	91	Uncultured bacterium	997/997	100	KC307269	Marinobacter hydrocarbonoclasticus	996/997	99	KF911342
BP26	Sphaerococcus coronopifolius	1,2-DBE	Marine Broth	66	Micrococcus luteus	1110/1116	99	MN510782	Micrococcus luteus	1110/1116	99	MN510782
BP29	Sphaerococcus coronopifolius	1,2-DBE	Marine Broth	62	Psychrobacter maritimus	915/915	100	MN758812	Psychrobacter maritimus	915/915	100	MN758812
BP2-9	Sphaerococcus coronopifolius	1,2-DBE	ONR7a	92	Pseudomonas sp.	1053/1054	99	MF962536	Pseudomonas pachastrellae	1053/1054	99	KY327836
BP3	Sphaerococcus coronopifolius	1,2-DBE	Marine Broth	97	Vibrio jasicida	992/995	99	CP025793	Vibrio jasicida	992/995	99	CP025793
BP32	Sphaerococcus coronopifolius	1,2-DBE	Marine Broth	63	Vibrio harveyi	979/979	100	MN938174	Vibrio harveyi	979/979	100	MN938174
BP34	Sphaerococcus coronopifolius	1,2-DBE	Marine Broth	297	Psychrobacter maritimus	1004/1004	100	MH368410	Psychrobacter maritimus	1004/1004	100	MH368410
BP35	Sphaerococcus coronopifolius	1,2-DBE	Marine Broth	99	Psychrobacter maritimus	1196/1200	99	MN758812	Psychrobacter maritimus	1196/1200	99	MN758812
BP36	Sphaerococcus coronopifolius	1,2-DBE	Marine Broth	64	Vibrio cyclitrophicus	1061/1061	100	KY245943	Vibrio cyclitrophicus	1061/1061	100	KY245943
BP39	Sphaerococcus coronopifolius	1,2-DBE	Marine Broth	65	Marinobacter sp.	1047/1049	99	KY770365	Marinobacter litoralis	1047/1049	99	AB985579
BP41	Sphaerococcus coronopifolius	1,2-DBE	Marine Broth	67	Shewanella algidipiscicola	863/883	98	KX271691	Shewanella algidipiscicola	863/883	98	KX271691
BP42	Sphaerococcus coronopifolius	1,2-DBE	Marine Broth	41	Shewanella sp.	893/911	98	AJ936953	Shewanella algidipiscicola	892/911	98	KX961715
BP46	Sphaerococcus coronopifolius	1,2-DBE	Marine Broth	68	Shewanella algidipiscicola	983/987	99	KX961715	Shewanella algidipiscicola	983/987	99	KX961715
BP47	Sphaerococcus coronopifolius	1,2-DBE	Marine Broth	69	Vibrio diazotrophicus	1049/1053	99	KP342151	Vibrio diazotrophicus	1049/1053	99	KP342151
BP48	Sphaerococcus coronopifolius	1,2-DBE	Marine Broth	70	Vibrio sinaloensis	1125/1130	99	HM031984	Vibrio sinaloensis	1125/1130	99	HM031984
BP49	Sphaerococcus coronopifolius	1,2-DBE	Marine Broth	100	Unidentified microorganism clone	759/759	100	MG271244	Psychrobacter psychrophilus	759/759	100	KX981257
BP5	Sphaerococcus coronopifolius	1,2-DBE	Marine Broth	50	Uncultured Vibrio sp.	986/992	99	MG554538	Photobacterium swingsii	986/992	99	HE584802
BP52	Sphaerococcus coronopifolius	1,2-DBE	Marine Broth	71	Vibrio parahaemolyticus	974/980	99	KR270318	Vibrio parahaemolyticus	974/980	99	KR270318
BP53	Sphaerococcus coronopifolius	1,2-DBE	Marine Broth	72	Shewanella sp.	738/738	100	KM186170	Shewanella inventionis	736/738	99	NR_153722
BP55	Sphaerococcus coronopifolius	1,2-DBE	Marine Broth	53	Shewanella sp.	1076/1076	100	KM186170	Shewanella gaetbuli	1074/1076	99	AM180742
BP61	Sphaerococcus coronopifolius	1,2-DBE	Marine Broth	73	Celeribacter sp.	996/998	99	KY225114	Celeribacter halophilus	996/998	99	KT986167
BP62	Sphaerococcus coronopifolius	1,2-DBE	Marine Broth	40	Shewanella sp.	1030/1040	99	KM186170	Shewanella gaetbuli	1028/1040	99	AM180742
BP66	Sphaerococcus coronopifolius	1,2-DBE	Marine Broth	74	Uncultured bacterium	720/721	99	KF571757	Psychrobacter maritimus	720/722	99	KJ939482
BP70	Sphaerococcus coronopifolius	1,2-DBE	Marine Broth	76	Celeribacter sp.	935/936	99	MG693545	Celeribacter halophilus	935/936	99	KY225120
BP72	Sphaerococcus coronopifolius	1,2-DBE	Marine Broth	77	Bacterium strain	987/987	100	MF568073	Psychrobacter maritimus	987/987	100	KP236243
BP78	Sphaerococcus coronopifolius	1,2-DBE	Marine Broth	94	Lobster gut bacterium	1055/1060	99	EU123938	Lutibacter crassostreae	1045/1060	99	NR_136818
BP8	Sphaerococcus coronopifolius	1,2-DBE	Marine Broth	51	Vibrio jasicida	985/989	99	CP025793	Vibrio jasicida	985/989	99	CP025793
BP81	Sphaerococcus coronopifolius	1,2-DBE	Marine Broth	78	Shewanella algidipiscicola	1007/1007	100	AB205568	Shewanella algidipiscicola	1007/1007	100	AB205568
BP84	Sphaerococcus coronopifolius	1,2-DBE	Marine Broth	80	Shewanella algidipiscicola	990/1003	99	KX271691	Shewanella algidipiscicola	990/1003	99	KX271691
BP89	Sphaerococcus coronopifolius	1,2-DBE	Marine Broth	81	Vibrio parahaemolyticus	991/991	100	KR270318	Vibrio parahaemolyticus	991/991	100	KR270318
BP93	Sphaerococcus coronopifolius	1,2-DBE	Marine Broth	101	Psychrobacter maritimus	932/937	99	MH368410	Psychrobacter maritimus	932/937	99	MH368410
BP97	Sphaerococcus coronopifolius	1,2-DBE	Marine Broth	102	Bacterium strain	999/1001	99	MF568073	Psychrobacter maritimus	999/1001	99	KP236243
CA1	Asparagopsis taxiformis	1,2-DCA	Marine Broth	204	Bacillus sp.	779/779	100	KX816426	Bacillus algicola	779/779	100	KF933697
CA100	Asparagopsis taxiformis	1,2-DCA	Marine Broth	203	Marine bacterium	989/992	99	KJ814558	Bacillus algicola	989/992	99	KT984000
CA11	Asparagopsis taxiformis	1,2-DCA	Marine Broth	208	Marine bacterium	1011/1013	99	KJ814558	Bacillus algicola	1011/1013	99	KT984000
CA12	Asparagopsis taxiformis	1,2-DCA	Marine Broth	254	Bacillus sp.	720/720	100	MN704261	Bacillus algicola	720/720	100	MG693460
CA14	Asparagopsis taxiformis	1,2-DCA	Marine Broth	120	Psychrobacter sp.	777/777	100	MN209946	Psychrobacter nivimaris	777/777	100	MH259925
CA15	Asparagopsis taxiformis	1,2-DCA	Marine Broth	255	Bacillus hwajinpoensis	722/722	100	MT510155	Bacillus hwajinpoensis	722/722	100	MT510155
CA16	Asparagopsis taxiformis	1,2-DCA	Marine Broth	208	Bacillus sp.	785/788	99	EU818841	Bacillus algicola	784/788	99	KY580789
CA17	Asparagopsis taxiformis	1,2-DCA	Marine Broth	254	Bacillus sp.	958/960	99	MK737675	Bacillus algicola	957/960	99	MG651492
CA18	Asparagopsis taxiformis	1,2-DCA	Marine Broth	261	Thalassobacillus sp.	779/779	100	MH410548	Thalassobacillus devorans	779/779	100	HE586577
CA19	Asparagopsis taxiformis	1,2-DCA	Marine Broth	254	Bacterium strain 602	676/690	98	MK079407	Bacillus algicola	675/690	98	MK568345
CA2	Asparagopsis taxiformis	1,2-DCA	Marine Broth	224	Bacillus sp.	758/758	100	KX816439	Bacillus algicola	757/758	99	MK568345
CA20	Asparagopsis taxiformis	1,2-DCA	Marine Broth	262	Fictibacillus sp.	756/756	100	MT549128	Fictibacillus phosphorivorans	756/756	100	MN543875
CA2-15	Asparagopsis taxiformis	1,2-DCA	ONR7a	286	Bacillus sp.	761/763	99	JQ068112	Bacillus hemicentroti	751/763	98	NR_109010
CA22	Asparagopsis taxiformis	1,2-DCA	Marine Broth	208	Marine bacterium	968/973	99	KJ814558	Bacillus algicola	968/974	99	JX005838
CA23	Asparagopsis taxiformis	1,2-DCA	Marine Broth	256	Bacillus sp.	770/770	100	KX816439	Bacillus algicola	769/770	99	KY580789
CA24	Asparagopsis taxiformis	1,2-DCA	Marine Broth	257	Bacillus berkeleyi	764/768	99	NR_109459	Bacillus berkeleyi	764/768	99	NR_109459
CA2-6	Asparagopsis taxiformis	1,2-DCA	ONR7a	250	Bacillus hwajinpoensis	836/839	99	MT525309	Bacillus hwajinpoensis	836/839	99	MT525309
CA27	Asparagopsis taxiformis	1,2-DCA	Marine Broth	253	Halobacillus sp.	773/773	100	MT516458	Halobacillus trueperi	773/773	100	MT125843
CA2-7	Asparagopsis taxiformis	1,2-DCA	ONR7a	287	Bacillus vietnamensis	679/683	99	MT125761	Bacillus vietnamensis	679/683	99	MT125761
CA28	Asparagopsis taxiformis	1,2-DCA	Marine Broth	258	Bacillus sp.	968/969	99	LC373524	Bacillus hwajinpoensis	968/969	99	KF933706
CA29	Asparagopsis taxiformis	1,2-DCA	Marine Broth	208	Bacillus algicola	939/942	99	MK568345	Bacillus algicola	939/942	99	MK568345
CA2-9	Asparagopsis taxiformis	1,2-DCA	ONR7a	250	Bacillus vietnamensis	694/697	99	MT125761	Bacillus vietnamensis	694/697	99	MT125761
CA30	Asparagopsis taxiformis	1,2-DCA	Marine Broth	263	Bacillus sp.	768/768	100	MF600133	Bacillus salacetis	767/768	99	MN577310
CA31	Asparagopsis taxiformis	1,2-DCA	Marine Broth	259	Bacillus hwajinpoensis	760/760	100	MT510155	Bacillus hwajinpoensis	760/760	100	MT510155
CA33	Asparagopsis taxiformis	1,2-DCA	Marine Broth	260	Bacillus sp.	740/741	99	MT433877	Bacillus vietnamensis	740/741	99	MH881427
CA36	Asparagopsis taxiformis	1,2-DCA	Marine Broth	264	Bacillus sp.	723/724	99	KC815815	Bacillus berkeleyi	722/724	99	NR_109459
CA37	Asparagopsis taxiformis	1,2-DCA	Marine Broth	265	Bacillus zhangzhouensis	808/809	99	KY623333	Bacillus zhangzhouensis	808/809	99	KY623333
CA39	Asparagopsis taxiformis	1,2-DCA	Marine Broth	266	Bacillus algicola	765/767	99	KC462980	Bacillus algicola	765/767	99	KC462980
CA4	Asparagopsis taxiformis	1,2-DCA	Marine Broth	216	Bacillus sp.	714/714	100	CP046564	Bacillus hwajinpoensis	714/714	100	MN238750
CA46	Asparagopsis taxiformis	1,2-DCA	Marine Broth	267	Bacillus sp.	827/828	99	CP046564	Bacillus hwajinpoensis	827/828	99	MK568424
CA47	Asparagopsis taxiformis	1,2-DCA	Marine Broth	268	Bacillus hwajinpoensis	1013/1016	99	KJ009474	Bacillus hwajinpoensis	1013/1016	99	KJ009474
CA49	Asparagopsis taxiformis	1,2-DCA	Marine Broth	270	Bacillus sp.	743/743	100	MT433877	Bacillus aquimaris	743/743	100	KX418579
CA5	Asparagopsis taxiformis	1,2-DCA	Marine Broth	252	Bacterium BW4PhS5	787/788	99	KC012903	Halobacillus locisalis	787/788	99	JQ799098
CA50	Asparagopsis taxiformis	1,2-DCA	Marine Broth	206	Bacillus sp.	701/701	100	MK779930	Bacillus aquimaris	701/701	100	KR709236
CA52	Asparagopsis taxiformis	1,2-DCA	Marine Broth	274	Bacterium strain BS0547	846/846	99	MK823735	Bacillus soli	843/846	99	MH337969
CA53	Asparagopsis taxiformis	1,2-DCA	Marine Broth	271	Bacillus hwajinpoensis	759/759	100	MT510155	Bacillus hwajinpoensis	759/759	100	MT510155
CA54	Asparagopsis taxiformis	1,2-DCA	Marine Broth	208	Marine bacterium	846/846	100	KJ814558	Bacillus algicola	845/846	99	MK568345
CA56a	Asparagopsis taxiformis	1,2-DCA	Marine Broth	206	Bacillus sp.	944/945	99	MK779930	Bacillus aquimaris	944/945	99	KR709236
CA56b	Asparagopsis taxiformis	1,2-DCA	Marine Broth	120	Psychrobacter sp.	993/995	99	MN049674	Psychrobacter nivimaris	993/995	99	MN080178
CA56c	Asparagopsis taxiformis	1,2-DCA	Marine Broth	269	Bacillus baekryungensis	859/859	100	KT023563	Bacillus baekryungensis	859/859	100	KT023563
CA6	Asparagopsis taxiformis	1,2-DCA	Marine Broth	210	Bacterium strain 602	760/761	99	MK079407	Bacillus algicola	759/761	99	MK568345
CA60a	Asparagopsis taxiformis	1,2-DCA	Marine Broth	289	Bacillus aquimaris	811/818	99	KF054895	Bacillus aquimaris	811/818	99	KF054895
CA61c	Asparagopsis taxiformis	1,2-DCA	Marine Broth	290	Bacillus sp.	755/758	99	KC815815	Bacillus decolorationis	755/759	99	KP342191
CA62	Asparagopsis taxiformis	1,2-DCA	Marine Broth	272	Bacillus pumilus	757/757	100	MT597443	Bacillus pumilus	757/757	100	MT597443
CA63	Asparagopsis taxiformis	1,2-DCA	Marine Broth	291	Marine bacterium	840/842	99	KJ814558	Bacillus algicola	840/842	99	KY580789
CA64	Asparagopsis taxiformis	1,2-DCA	Marine Broth	273	Bacillus hwajinpoensis	850/850	100	MT525309	Bacillus hwajinpoensis	850/850	100	MT525309
CA65b	Asparagopsis taxiformis	1,2-DCA	Marine Broth	292	Bacillus sp.	974/974	100	MT584789	Bacillus zhangzhouensis	974/974	100	MN826587
CA66	Asparagopsis taxiformis	1,2-DCA	Marine Broth	288	Bacillus selenatarsenatis	723/723	100	MT214210	Bacillus selenatarsenatis	723/723	100	MT214210
CA67	Asparagopsis taxiformis	1,2-DCA	Marine Broth	276	Bacillus algicola	842/843	99	KY580789	Bacillus algicola	842/843	99	KY580789
CA68	Asparagopsis taxiformis	1,2-DCA	Marine Broth	277	Bacillus sp.	690/692	99	MN704261	Bacillus algicola	690/692	99	MK568345
CA7	Asparagopsis taxiformis	1,2-DCA	Marine Broth	296	Halobacillus dabanensis	861/873	99	MG566190	Halobacillus dabanensis	861/873	99	MG566190
CA70	Asparagopsis taxiformis	1,2-DCA	Marine Broth	278	Halobacillus sp.	758/758	100	MT516458	Halobacillus trueperi	758/758	100	MT125843
CA71	Asparagopsis taxiformis	1,2-DCA	Marine Broth	279	Bacillus hwajinpoensis	946/949	99	MT510155	Bacillus hwajinpoensis	946/949	99	MT510155
CA72	Asparagopsis taxiformis	1,2-DCA	Marine Broth	280	Bacillus hwajinpoensis	761/761	100	MT510155	Bacillus hwajinpoensis	761/761	100	MT510155
CA74	Asparagopsis taxiformis	1,2-DCA	Marine Broth	275	Halobacillus alkaliphilus	1169/1173	99	MH384427	Halobacillus alkaliphilus	1169/1173	99	MH384427
CA75	Asparagopsis taxiformis	1,2-DCA	Marine Broth	293	Bacterium strain	1010/1012	99	KC012903	Halobacillus locisalis	1010/1012	99	JQ799098
CA76a	Asparagopsis taxiformis	1,2-DCA	Marine Broth	294	Bacillus sp.	968/972	99	KC815815	Bacillus berkeleyi	967/972	99	NR_109459
CA76b	Asparagopsis taxiformis	1,2-DCA	Marine Broth	251	Bacillus hwajinpoensis	859/860	99	MT510155	Bacillus hwajinpoensis	859/860	99	MT510155
CA77	Asparagopsis taxiformis	1,2-DCA	Marine Broth	281	Bacillus decolorationis	775/775	100	KP342191	Bacillus decolorationis	775/775	100	KP342191
CA78	Asparagopsis taxiformis	1,2-DCA	Marine Broth	259	Bacillus hwajinpoensis	760/760	100	MT510155	Bacillus hwajinpoensis	760/760	100	MT510155
CA8	Asparagopsis taxiformis	1,2-DCA	Marine Broth	210	Bacillus sp.	792/808	98	MN704261	Bacillus algicola	792/808	98	KY580789
CA80	Asparagopsis taxiformis	1,2-DCA	Marine Broth	216	Bacillus hwajinpoensis	854/856	99	KT758486	Bacillus hwajinpoensis	854/856	99	KT758486
CA82	Asparagopsis taxiformis	1,2-DCA	Marine Broth	282	Bacillus salacetis	768/768	99	MN577310	Bacillus salacetis	768/768	99	MN577310
CA9	Asparagopsis taxiformis	1,2-DCA	Marine Broth	208	Bacillus sp.	964/966	99	KX816439	Bacillus algicola	963/966	99	KT984000
CA92	Asparagopsis taxiformis	1,2-DCA	Marine Broth	266	Marine bacterium	813/815	99	KJ814558	Bacillus algicola	811/814	99	MK568345
CA96	Asparagopsis taxiformis	1,2-DCA	Marine Broth	285	Bacterium strain	666/666	100	MK079407	Bacillus algicola	666/666	100	MK568345
CA99	Asparagopsis taxiformis	1,2-DCA	Marine Broth	207	Halobacillus sp.	767/767	100	MT433871	Halobacillus halophilus	767/767	100	MT317199
CH10	Halopteris scoparia	1,2-DCA	Marine Broth	185	Vibrio sp.	929/943	99	KF021840	Vibrio parahaemolyticus	928/943	99	KJ620890
CH100	Halopteris scoparia	1,2-DCA	Marine Broth	193	Celeribacter sp.	878 /878	100	KY225192	Celeribacter halophilus	878/878	100	KY225120
CH11	Halopteris scoparia	1,2-DCA	Marine Broth	120	Psychrobacter nivimaris	818/818	100	KX218287	Psychrobacter nivimaris	818/818	100	KX218287
CH13	Halopteris scoparia	1,2-DCA	Marine Broth	151	Vibrio sp.	806/815	99	KF021844	Vibrio rotiferianus	800/815	98	MT052553
CH14	Halopteris scoparia	1,2-DCA	Marine Broth	152	Shewanella sp.	748/748	100	KM186170	Shewanella gaetbuli	746/748	99	AM180742
CH16	Halopteris scoparia	1,2-DCA	Marine Broth	153	Marine bacterium	880/883	99	KF816662	Vibrio natriegens	880/883	99	KU197933
CH17	Halopteris scoparia	1,2-DCA	Marine Broth	154	Celeribacter sp.	1010/1010	100	MG693668	Celeribacter halophilus	1010/1010	100	KT986167
CH2	Halopteris scoparia	1,2-DCA	Marine Broth	29	Marinobacter sp.	833/838	99	KY770365	Marinobacter litoralis	832/835	99	KY604813
CH20	Halopteris scoparia	1,2-DCA	Marine Broth	178	Vibrio sp.	996/1001	99	KJ574263	Vibrio parahaemolyticus	998/1001	99	MN316590
CH21	Halopteris scoparia	1,2-DCA	Marine Broth	155	Pseudoalteromonas sp.	826/827	99	MF289548	Pseudoalteromonas atlantica	826/827	99	KP645203
CH2-1	Halopteris scoparia	1,2-DCA	ONR7a	194	Maribacter sp.	817/818	99	MG456900	Maribacter stanieri	813/818	99	KC534241
CH2-10	Halopteris scoparia	1,2-DCA	ONR7a	161	Halomonas sp.	712/717	99	KF840157	Halomonas denitrificans	713/715	99	KX057988
CH2-13	Halopteris scoparia	1,2-DCA	ONR7a	162	Halomonas sp.	890/890	100	KY655356	Halomonas denitrificans	890/890	100	KX057988
CH22	Halopteris scoparia	1,2-DCA	Marine Broth	156	Cobetia marina	842/842	100	KY382825	Cobetia marina	842/842	100	KY382825
CH2-2	Halopteris scoparia	1,2-DCA	ONR7a	200	Uncultured bacterium clone	966/973	99	KJ094203	Maribacter stanieri	966/975	99	KC534241
CH2-3	Halopteris scoparia	1,2-DCA	ONR7a	195	Maribacter stanieri	837/839	99	KC534241	Maribacter stanieri	837/839	99	KC534241
CH2-4	Halopteris scoparia	1,2-DCA	ONR7a	201	Maribacter sp.	810/818	99	MG456900	Maribacter stanieri	803/811	99	KC534241
CH25	Halopteris scoparia	1,2-DCA	Marine Broth	159	Vibrio sp.	1000/1003	99	KF933702	Vibrio alginolyticus	1000/1004	99	KX966481
CH27	Halopteris scoparia	1,2-DCA	Marine Broth	182	Algibacter wandonensis	822/836	98	NR_132290	Algibacter wandonensis	822/836	98	NR 132290
CH2-7	Halopteris scoparia	1,2-DCA	ONR7a	196	Alcanivorax sp.	780/790	99	HM171260	Alcanivorax gelatiniphagus	778/788	99	NR_136483
CH29	Halopteris scoparia	1,2-DCA	Marine Broth	186	Lutibacter sp.	756/765	99	JX854427	Lutibacter crassostreae	754/765	99	NR_136818
CH2-9	Halopteris scoparia	1,2-DCA	ONR7a	125	Maribacter stanieri	859/863	99	KC534241	Maribacter stanieri	859/863	99	KC534241
CH31	Halopteris scoparia	1,2-DCA	Marine Broth	197	Lacinutrix gracilariae	1055/1058	99	NR_148656	Lacinutrix gracilariae	1055/1058	99	NR_148656
CH34	Halopteris scoparia	1,2-DCA	Marine Broth	165	Lutibacter sp.	823/833	99	JX854427	Lutibacter crassostreae	821/833	99	NR 136818
CH35	Halopteris scoparia	1,2-DCA	Marine Broth	120	Psychrobacter nivimaris	835/835	100	FJ161363	Psychrobacter nivimaris	835/835	100	FJ161363
CH36	Halopteris scoparia	1,2-DCA	Marine Broth	187	Marine bacterium	773/780	99	KJ814583	Winogradskyella sediminis	772/780	99	NR_151891
CH37	Halopteris scoparia	1,2-DCA	Marine Broth	157	Cellulophaga sp.	811/813	99	LN909407	Cellulophaga lytica	811/811	100	CP009239
CH38	Halopteris scoparia	1,2-DCA	Marine Broth	177	Celeribacter halophilus	780/782	99	KY225120	Celeribacter halophilus	780/782	99	KY225120
CH39	Halopteris scoparia	1,2-DCA	Marine Broth	170	Pseudoalteromonas sp.	820/822	99	MF289548	Pseudoalteromonas atlantica	820/822	99	KP645203
CH4	Halopteris scoparia	1,2-DCA	Marine Broth	147	Pseudoalteromonas sp.	753/753	100	HQ188645	Pseudoalteromonas shioyasakiensis	752/753	99	KY616526
CH40	Halopteris scoparia	1,2-DCA	Marine Broth	188	Lacinutrix gracilariae	870/872	99	NR_148656	Lacinutrix gracilariae	870/872	99	NR_148656
CH41	Halopteris scoparia	1,2-DCA	Marine Broth	179	Shewanella sp.	853/853	100	KM186170	Shewanella gaetbuli	849/851	99	AM180742
CH43	Halopteris scoparia	1,2-DCA	Marine Broth	163	Shewanella sp.	989/991	99	KM186170	Shewanella gaetbuli	987/991	99	AM180742
CH44	Halopteris scoparia	1,2-DCA	Marine Broth	38	Celeribacter sp.	801/801	100	KY225192	Celeribacter halophilus	801/801	100	KY225120
CH45	Halopteris scoparia	1,2-DCA	Marine Broth	180	Shewanella sp.	854/858	99	KM186170	Shewanella gaetbuli	852/857	99	AM180742
CH47	Halopteris scoparia	1,2-DCA	Marine Broth	38	Celeribacter sp.	792/793	99	KY225198	Celeribacter halophilus	792/793	99	KY225120
CH48	Halopteris scoparia	1,2-DCA	Marine Broth	184	Celeribacter halophilus	789/793	99	KY225120	Celeribacter halophilus	789/793	99	KY225120
CH49	Halopteris scoparia	1,2-DCA	Marine Broth	181	Vibrio alginolyticus	999/999	100	CP054700	Vibrio alginolyticus	999/999	100	CP054700
CH50	Halopteris scoparia	1,2-DCA	Marine Broth	158	Celeribacter sp.	800/801	99	KY225198	Celeribacter halophilus	800/801	99	KY225120
CH52	Halopteris scoparia	1,2-DCA	Marine Broth	175	Celeribacter sp.	794/803	99	KY225130	Celeribacter halophilus	794/800	99	KY225120
CH53	Halopteris scoparia	1,2-DCA	Marine Broth	38	Rhodobacteraceae bacterium	729/733	99	AF539789	Celeribacter halophilus	728/733	99	KY225110
CH54	Halopteris scoparia	1,2-DCA	Marine Broth	38	Celeribacter sp.	808/809	99	KY225192	Celeribacter halophilus	808/809	99	KY225120
CH55	Halopteris scoparia	1,2-DCA	Marine Broth	179	Shewanella sp.	819/823	99	KM186170	Shewanella gaetbuli	817/821	99	AM180742
CH56	Halopteris scoparia	1,2-DCA	Marine Broth	38	Celeribacter sp.	799/800	99	KY225198	Celeribacter halophilus	799/799	100	KY225120
CH57	Halopteris scoparia	1,2-DCA	Marine Broth	198	Lacinutrix gracilariae	1016/1018	99	NR_148656	Lacinutrix gracilariae	1016/1018	99	NR_148656
CH59	Halopteris scoparia	1,2-DCA	Marine Broth	175	Celeribacter sp.	780/787	99	KY225127	Celeribacter halophilus	780/782	99	KY225120
CH6	Halopteris scoparia	1,2-DCA	Marine Broth	148	Cobetia amphilecti	767/767	100	KP126616	Cobetia amphilecti	767/767	100	KP126616
CH60	Halopteris scoparia	1,2-DCA	Marine Broth	169	Shewanella sp.	795/800	99	KM186170	Shewanella gaetbuli	793/797	99	AM180742
CH63	Halopteris scoparia	1,2-DCA	Marine Broth	171	Psychrobacter nivimaris	803/805	99	MN080178	Psychrobacter nivimaris	803/805	99	MN080178
CH64	Halopteris scoparia	1,2-DCA	Marine Broth	179	Shewanella sp.	825/826	99	KM186170	Shewanella gaetbuli	818/821	99	AM180742
CH65	Halopteris scoparia	1,2-DCA	Marine Broth	38	Celeribacter sp.	876/876	100	KY225192	Celeribacter halophilus	876/876	100	KY225120
CH66	Halopteris scoparia	1,2-DCA	Marine Broth	189	Lacinutrix gracilariae	843/845	100	NR_148656	Lacinutrix gracilariae	843/845	100	NR_148656
CH67	Halopteris scoparia	1,2-DCA	Marine Broth	160	Celeribacter halophilus	795/796	99	KY225120	Celeribacter halophilus	795/796	99	KY225120
CH68	Halopteris scoparia	1,2-DCA	Marine Broth	164	Oceanospirillum sp.	799/804	99	EU195939	Amphritea atlantica	803/821	98	MG383392
CH69	Halopteris scoparia	1,2-DCA	Marine Broth	163	Shewanella sp.	808/808	100	KM186170	Shewanella gaetbuli	806/808	99	AM180742
CH7	Halopteris scoparia	1,2-DCA	Marine Broth	149	Vibrio sp.	1019/1024	99	KJ574263	Vibrio alginolyticus	1017/1024	99	KX966481
CH71	Halopteris scoparia	1,2-DCA	Marine Broth	166	Shewanella sp.	804/809	99	KM186170	Shewanella gaetbuli	802/805	99	AM180742
CH72	Halopteris scoparia	1,2-DCA	Marine Broth	167	Celeribacter halophilus	792/798	99	KY225120	Celeribacter halophilus	792/798	99	KY225120
CH74	Halopteris scoparia	1,2-DCA	Marine Broth	168	Shewanella sp.	845/845	100	KM186170	Shewanella gaetbuli	843/845	99	AM180742
CH75	Halopteris scoparia	1,2-DCA	Marine Broth	18	Shewanella sp.	842/842	100	KM186170	Shewanella gaetbuli	840/842	99	AM180742
CH76	Halopteris scoparia	1,2-DCA	Marine Broth	190	Lacinutrix gracilariae	818/820	99	NR_148656	Lacinutrix gracilariae	818/820	99	NR_148656
CH78	Halopteris scoparia	1,2-DCA	Marine Broth	191	Lacinutrix gracilariae	795/797	99	NR_148656	Lacinutrix gracilariae	795/797	99	NR_148656
CH79	Halopteris scoparia	1,2-DCA	Marine Broth	192	Lacinutrix gracilariae	795/797	99	NR_148656	Lacinutrix gracilariae	795/797	99	NR_148656
CH81	Halopteris scoparia	1,2-DCA	Marine Broth	168	Shewanella sp.	816/816	100	KM186170	Shewanella gaetbuli	814/816	99	AM180742
CH83	Halopteris scoparia	1,2-DCA	Marine Broth	112	Shewanella basaltis	714/731	98	KJ004597	Shewanella basaltis	723/731	99	KJ004597
CH84	Halopteris scoparia	1,2-DCA	Marine Broth	173	Shewanella sp.	821/821	100	KM186170	Shewanella gaetbuli	819/821	99	AM180742
CH85	Halopteris scoparia	1,2-DCA	Marine Broth	174	Psychrobacter nivimaris	816/816	100	MN080178	Psychrobacter nivimaris	816/816	100	MN080178
CH86	Halopteris scoparia	1,2-DCA	Marine Broth	175	Celeribacter sp.	815/815	100	KY225198	Celeribacter halophilus	815/815	100	KY225120
BH2-10	Halopteris scoparia	1,2-DBE	ONR7a	298	Marinobacter lipolyticus	990/995	99	MG421012	Marinobacter lipolyticus	990/995	99	MG421012
CH88	Halopteris scoparia	1,2-DCA	Marine Broth	172	Celeribacter sp.	802/803	99	KY225198	Celeribacter halophilus	802/803	99	KY225120
CH89	Halopteris scoparia	1,2-DCA	Marine Broth	199	Celeribacter sp.	701/704	99	MG693548	Celeribacter halophilus	701/704	99	KY225120
CH9	Halopteris scoparia	1,2-DCA	Marine Broth	150	Vibrio sp.	788/805	98	KM216240	Vibrio alginolyticus	787/805	98	MH298564
CH92	Halopteris scoparia	1,2-DCA	Marine Broth	175	Celeribacter sp.	760/760	100	MK377260	Celeribacter halophilus	760/760	100	MG693632
CH94	Halopteris scoparia	1,2-DCA	Marine Broth	175	Roseobacter sp.	950/952	99	FJ210801	Celeribacter halophilus	949/952	99	KY225120
CH95	Halopteris scoparia	1,2-DCA	Marine Broth	176	Celeribacter halophilus	809/809	100	NR_108326	Celeribacter halophilus	809/809	100	NR_108326
CH96	Halopteris scoparia	1,2-DCA	Marine Broth	175	Celeribacter sp.	942/943	99	MK377260	Celeribacter halophilus	942/943	99	KY225120
CH98	Halopteris scoparia	1,2-DCA	Marine Broth	183	Amphritea sp.	788/793	99	FR744878	Amphritea balenae	775/785	99	MH929609
CH99	Halopteris scoparia	1,2-DCA	Marine Broth	168	Shewanella sp.	829/830	99	KM186170	Shewanella gaetbuli	827/830	99	AM180742
CP1	Sphaerococcus coronopifolius	1,2-DCA	Marine Broth	1	Vibrio sp.	1107/1114	99	HM031991	Vibrio sinaloensis	1099/1114	99	HM031984
CP10	Sphaerococcus coronopifolius	1,2-DCA	Marine Broth	9	Photobacterium sp.	793/801	99	KY229809	Photobacterium swingsii	793/801	99	KY229788
CP100	Sphaerococcus coronopifolius	1,2-DCA	Marine Broth	48	Shewanella indica	1116/1118	99	KX271678	Shewanella indica	1116/1118	99	KX271678
CP11	Sphaerococcus coronopifolius	1,2-DCA	Marine Broth	10	Shewanella sp.	893/900	99	KM186170	Shewanella gaetbuli	891/900	99	AM180742
CP12	Sphaerococcus coronopifolius	1,2-DCA	Marine Broth	11	Photobacterium sp.	941/942	99	KY229809	Photobacterium swingsii	940/942	99	KY229808
CP13	Sphaerococcus coronopifolius	1,2-DCA	Marine Broth	12	Photobacterium swingsii	850/853	99	MK102567	Photobacterium swingsii	850/853	99	MK102567
CP15	Sphaerococcus coronopifolius	1,2-DCA	Marine Broth	13	Shewanella sp.	790/792	99	KM186170	Shewanella gaetbuli	788/792	99	AM180742
CP16	Sphaerococcus coronopifolius	1,2-DCA	Marine Broth	14	Photobacterium swingsii	795/801	99	MK102567	Photobacterium swingsii	795/801	99	MK102567
CP19	Sphaerococcus coronopifolius	1,2-DCA	Marine Broth	15	Vibrio hyugaensis	997/1000	99	MT269624	Vibrio hyugaensis	997/1000	99	MT269624
CP2	Sphaerococcus coronopifolius	1,2-DCA	Marine Broth	2	Photobacterium swingsii	1122/1173	96	MK102566	Photobacterium swingsii	1122/1173	96	MK102566
CP21	Sphaerococcus coronopifolius	1,2-DCA	Marine Broth	16	Psychrobacter maritimus	979/980	99	MN758812	Psychrobacter maritimus	979/980	99	MN758812
CP2-1	Sphaerococcus coronopifolius	1,2-DCA	ONR7a	83	Labrenzia sp.	986/989	99	KP980723	Labrenzia aggregata	983/990	99	KP843710
CP2-12	Sphaerococcus coronopifolius	1,2-DCA	ONR7a	89	Alcanivorax sp.	951/952	99	HM171260	Alcanivorax venustensis	940/952	99	EU440953
CP2-14	Sphaerococcus coronopifolius	1,2-DCA	ONR7a	90	Pseudoalteromonas sp.	871/919	95	KY225018	Alteromonas oceani	853/915	93	MK250502
CP2-2	Sphaerococcus coronopifolius	1,2-DCA	ONR7a	84	Stappia carboxidovorans	909/922	99	NR_146031	Stappia carboxidovorans	909/922	99	NR_146031
CP2-3	Sphaerococcus coronopifolius	1,2-DCA	ONR7a	95	Zobellia uliginosa	1063/1063	100	KC247364	Zobellia uliginosa	1063/1063	100	KC247364
CP24	Sphaerococcus coronopifolius	1,2-DCA	Marine Broth	17	Marinobacter sp.	869/875	99	KY770365	Marinobacter litoralis	869/875	99	AB985579
CP2-4	Sphaerococcus coronopifolius	1,2-DCA	ONR7a	96	Zobellia galactanivorans	501/512	98	KT983993	Zobellia galactanivorans	501/512	98	KT983993
CP2-5	Sphaerococcus coronopifolius	1,2-DCA	ONR7a	85	Labrenzia sp.	959/960	99	LC230102	Labrenzia alba	955/960	99	MK156390
CP26	Sphaerococcus coronopifolius	1,2-DCA	Marine Broth	19	Psychrobacter sp.	1143/1144	99	JX949972	Psychrobacter maritimus	1142/1144	99	MN758812
CP2-6	Sphaerococcus coronopifolius	1,2-DCA	ONR7a	86	Paracoccus seriniphilus	948/954	99	NR_113939	Paracoccus seriniphilus	948/954	99	NR_113939
CP27	Sphaerococcus coronopifolius	1,2-DCA	Marine Broth	22	Lobster gut bacterium	1051/1056	99	EU123938	Lutibacter litoralis	1042/1056	99	NR_043301
CP2-7	Sphaerococcus coronopifolius	1,2-DCA	ONR7a	87	Paracoccus seriniphilus	869/889	98	NR_113939	Paracoccus seriniphilus	869/889	98	NR_113939
CP2-9	Sphaerococcus coronopifolius	1,2-DCA	ONR7a	88	Pseudoalteromonas sp.	902/903	99	KY225018	Alteromonas oceani	882/900	98	MK250502
CP3	Sphaerococcus coronopifolius	1,2-DCA	Marine Broth	3	Photobacterium sp.	1009/1010	99	KY229809	Photobacterium swingsii	1007/1010	99	KY229808
CP31	Sphaerococcus coronopifolius	1,2-DCA	Marine Broth	23	Marinobacter psychrophilus	719/733	98	KJ630915	Marinobacter psychrophilus	719/733	98	KJ630915
CP33	Sphaerococcus coronopifolius	1,2-DCA	Marine Broth	38	Celeribacter sp.	1102/1103	99	KY225113	Celeribacter halophilus	1099/1103	99	KT986167
CP35	Sphaerococcus coronopifolius	1,2-DCA	Marine Broth	21	Psychrobacter maritimus	1033/1035	99	MH368410	Psychrobacter maritimus	1033/1035	99	MH368410
CP36	Sphaerococcus coronopifolius	1,2-DCA	Marine Broth	24	Vibrio jasicida	937/937	100	AB562594	Vibrio jasicida	937/937	100	AB562594
CP37	Sphaerococcus coronopifolius	1,2-DCA	Marine Broth	24	Vibrio jasicida	1021/1022	99	AB562594	Vibrio jasicida	1021/1022	99	AB562594
CP38	Sphaerococcus coronopifolius	1,2-DCA	Marine Broth	29	Marinobacter litoralis	1132/1132	100	AB985579	Marinobacter litoralis	1132/1132	100	AB985579
CP39	Sphaerococcus coronopifolius	1,2-DCA	Marine Broth	25	Lobster gut bacterium	743/758	98	EU123938	Lutibacter litoralis	735/756	97	HM032816
CP4	Sphaerococcus coronopifolius	1,2-DCA	Marine Broth	4	Vibrio sp.	989/1010	98	MK696456	Vibrio owensii	970/1000	97	KX418505
CP40	Sphaerococcus coronopifolius	1,2-DCA	Marine Broth	26	Lobster gut bacterium	865/876	99	EU123938	Lutibacter litoralis	859/876	98	HM032816
CP42	Sphaerococcus coronopifolius	1,2-DCA	Marine Broth	26	Lobster gut bacterium	957/962	99	EU123938	Lutibacter litoralis	948/962	99	NR_043301
CP44	Sphaerococcus coronopifolius	1,2-DCA	Marine Broth	27	Shewanella algidipiscicola	795/795	100	KX271691	Shewanella algidipiscicola	795/795	100	KX271691
CP46	Sphaerococcus coronopifolius	1,2-DCA	Marine Broth	28	Vibrio sp.	973/980	99	KX570622	Vibrio jasicida	973/980	99	AB562593
CP49	Sphaerococcus coronopifolius	1,2-DCA	Marine Broth	30	Marinobacter litoralis	725/729	99	MF581897	Marinobacter litoralis	725/729	99	MF581897
CP50	Sphaerococcus coronopifolius	1,2-DCA	Marine Broth	31	Photobacterium sp.	961/963	99	FJ178080	Photobacterium swingsii	959/963	99	GQ386816
CP53	Sphaerococcus coronopifolius	1,2-DCA	Marine Broth	32	Celeribacter sp.	940/940	100	MG693545	Celeribacter halophilus	940/940	100	KY225120
CP54	Sphaerococcus coronopifolius	1,2-DCA	Marine Broth	33	Vibrio sp.	1035/1040	99	HM031991	Vibrio sinaloensis	1025/1038	99	HM031984
CP56	Sphaerococcus coronopifolius	1,2-DCA	Marine Broth	34	Shewanella algidipiscicola	1016/1016	100	KX961715	Shewanella algidipiscicola	1016/1016	100	KX961715
CP57	Sphaerococcus coronopifolius	1,2-DCA	Marine Broth	35	Celeribacter sp.	1097/1097	100	KY225113	Celeribacter halophilus	1097/1097	100	KT986167
CP58	Sphaerococcus coronopifolius	1,2-DCA	Marine Broth	36	Celeribacter sp.	1020/1020	100	MK377260	Celeribacter halophilus	1020/1020	100	KT986167
CP59	Sphaerococcus coronopifolius	1,2-DCA	Marine Broth	18	Shewanella sp.	1003/1003	100	KM186170	Shewanella gaetbuli	1001/1003	99	AM180742
CP6	Sphaerococcus coronopifolius	1,2-DCA	Marine Broth	5	Vibrio sp.	1004/1005	99	KF577046	Vibrio cyclitrophicus	1003/1005	99	MN945431
CP62	Sphaerococcus coronopifolius	1,2-DCA	Marine Broth	36	Celeribacter sp.	962/966	99	MG693545	Celeribacter halophilus	962/966	99	KT986167
CP64	Sphaerococcus coronopifolius	1,2-DCA	Marine Broth	37	Photobacterium swingsii	959/960	99	KF193922	Photobacterium swingsii	959/960	99	KF193922
CP66	Sphaerococcus coronopifolius	1,2-DCA	Marine Broth	38	Celeribacter sp.	1101/1101	100	KY225113	Celeribacter halophilus	1101/1101	100	KT986167
CP68	Sphaerococcus coronopifolius	1,2-DCA	Marine Broth	38	Celeribacter sp.	939/939	100	MK377260	Celeribacter halophilus	939/939	100	KY225120
CP7	Sphaerococcus coronopifolius	1,2-DCA	Marine Broth	6	Photobacterium sp.	999/1004	99	DQ005906	Photobacterium rosenbergii	991/1004	99	KX418489
CP71	Sphaerococcus coronopifolius	1,2-DCA	Marine Broth	56	Lobster gut bacterium	1049/1054	99	EU123938	Lutibacter crassostreae	1039/1054	99	NR_136818
CP8	Sphaerococcus coronopifolius	1,2-DCA	Marine Broth	7	Vibrio splendidus	796/832	96	KP204158	Vibrio splendidus	796/832	96	KP204158
CP86	Sphaerococcus coronopifolius	1,2-DCA	Marine Broth	42	Shewanella indica	991/991	100	KX271678	Shewanella indica	991/991	100	KX271678
CP87	Sphaerococcus coronopifolius	1,2-DCA	Marine Broth	43	Shewanella sp.	896/896	100	KM186170	Shewanella gaetbuli	894/896	99	AM180742
CP88	Sphaerococcus coronopifolius	1,2-DCA	Marine Broth	44	Shewanella algidipiscicola	980/981	99	KX961715	Shewanella algidipiscicola	980/981	99	KX961715
CP9	Sphaerococcus coronopifolius	1,2-DCA	Marine Broth	8	Vibrio parahaemolyticus	910/910	100	KR270318	Vibrio parahaemolyticus	910/910	100	KR270318
CP90	Sphaerococcus coronopifolius	1,2-DCA	Marine Broth	45	Shewanella algidipiscicola	1043/1043	100	KX961715	Shewanella algidipiscicola	1043/1043	100	KX961715
CP92	Sphaerococcus coronopifolius	1,2-DCA	Marine Broth	46	Shewanella algidipiscicola	1042/1043	99	KX961715	Shewanella algidipiscicola	1042/1043	99	KX961715
CP93	Sphaerococcus coronopifolius	1,2-DCA	Marine Broth	47	Shewanella sp.	921/923	99	KM186170	Shewanella gaetbuli	919/923	99	AM180742
CP94	Sphaerococcus coronopifolius	1,2-DCA	Marine Broth	41	Shewanella algidipiscicola	925/925	100	JQ670738	Shewanella algidipiscicola	925/925	100	JQ670738

## Sheet: Table S2
Table S2 Activity levels of all the isolates expressed as the ratio between the degradation halo diameter and the strain growth diameter. This table also contains information about the host species, the enrichment procedure, clustering in ITS groups and taxonomical identification of each isolate.
Strain code	Species	ITS	Algae	Halogenated compound	Isolation	Phylum	Class	Order	Family	Genus	Amilase	Pectinase	Alginase	Agarase
BA1	Bacillus salacetis	202	A. taxiformis	DBE	MB	Firmicutes	Bacilli	Bacillales	Bacillaceae	Bacillus	1.92308	4.5	4	3
BA10	Bacillus algicola	208	A. taxiformis	DBE	MB	Firmicutes	Bacilli	Bacillales	Bacillaceae	Bacillus	0	1.53846	1.47059	1.25
BA100	Bacillus berkeleyi	249	A. taxiformis	DBE	MB	Firmicutes	Bacilli	Bacillales	Bacillaceae	Bacillus	0	0	1.66667	2.5
BA12	Halobacillus halophilus	207	A. taxiformis	DBE	MB	Firmicutes	Bacilli	Bacillales	Bacillaceae	Halobacillus	1.35	1.66667	2.5	4
BA13	Bacillus abyssalis	246	A. taxiformis	DBE	MB	Firmicutes	Bacilli	Bacillales	Bacillaceae	Bacillus	0	1.78571	2.08333	0
BA14	Bacillus vietnamensis	206	A. taxiformis	DBE	MB	Firmicutes	Bacilli	Bacillales	Bacillaceae	Bacillus	1.47059	2.33333	2.14286	2.5
BA15	Halobacillus halophilus	207	A. taxiformis	DBE	MB	Firmicutes	Bacilli	Bacillales	Bacillaceae	Halobacillus	0	0	0	0
BA17	Bacillus algicola	211	A. taxiformis	DBE	MB	Firmicutes	Bacilli	Bacillales	Bacillaceae	Bacillus	2.8	6	3.66667	4.23077
BA18	Bacillus licheniformis	212	A. taxiformis	DBE	MB	Firmicutes	Bacilli	Bacillales	Bacillaceae	Bacillus	1.66667	2.64706	3.46154	2.5
BA19	Bacillus megaterium	213	A. taxiformis	DBE	MB	Firmicutes	Bacilli	Bacillales	Bacillaceae	Bacillus	2.5	3.33333	2.85714	3.33333
BA2	Bacillus algicola	203	A. taxiformis	DBE	MB	Firmicutes	Bacilli	Bacillales	Bacillaceae	Bacillus	2.69231	3.66667	3.33333	4.23077
BA20	Halobacillus halophilus	207	A. taxiformis	DBE	MB	Firmicutes	Bacilli	Bacillales	Bacillaceae	Halobacillus	0	1.66667	1.33333	1.53846
BA21	Bacillus hwajinpoensis	214	A. taxiformis	DBE	MB	Firmicutes	Bacilli	Bacillales	Bacillaceae	Bacillus	4	1.5	1.78571	1.5
BA2-1	Bacillus hwajinpoensis	251	A. taxiformis	DBE	ONR7a	Firmicutes	Bacilli	Bacillales	Bacillaceae	Bacillus	0	1.5	4.6	1.5
BA2-10	Bacillus hwajinpoensis	251	A. taxiformis	DBE	ONR7a	Firmicutes	Bacilli	Bacillales	Bacillaceae	Bacillus	0	2.5	2.5	1.81818
BA2-11	Bacillus hwajinpoensis	251	A. taxiformis	DBE	ONR7a	Firmicutes	Bacilli	Bacillales	Bacillaceae	Bacillus	0	2	1.875	2
BA2-12	Bacillus hwajinpoensis	251	A. taxiformis	DBE	ONR7a	Firmicutes	Bacilli	Bacillales	Bacillaceae	Bacillus	0	1.42857	2.5	2
BA2-13	Bacillus hwajinpoensis	250	A. taxiformis	DBE	ONR7a	Firmicutes	Bacilli	Bacillales	Bacillaceae	Bacillus	2.14286	3.125	2.5	3.75
BA2-14	Bacillus hwajinpoensis	251	A. taxiformis	DBE	ONR7a	Firmicutes	Bacilli	Bacillales	Bacillaceae	Bacillus	0	2.4	2.5	2.5
BA2-15	Bacillus hwajinpoensis	251	A. taxiformis	DBE	ONR7a	Firmicutes	Bacilli	Bacillales	Bacillaceae	Bacillus	1.875	4.16667	4.33333	2
BA2-2	Bacillus hwajinpoensis	251	A. taxiformis	DBE	ONR7a	Firmicutes	Bacilli	Bacillales	Bacillaceae	Bacillus	0	1.66667	3	1.42857
BA23	Fictibacillus phosphorivorans	215	A. taxiformis	DBE	MB	Firmicutes	Bacilli	Bacillales	Bacillaceae	Fictibacillus	1.6	2.5	2.94118	2.5
BA2-3	Bacillus hwajinpoensis	251	A. taxiformis	DBE	ONR7a	Firmicutes	Bacilli	Bacillales	Bacillaceae	Bacillus	0	2	1.42857	1.42857
BA24	Bacillus thuringiensis	216	A. taxiformis	DBE	MB	Firmicutes	Bacilli	Bacillales	Bacillaceae	Bacillus	2.08333	4	3.25	3.18182
BA2-4	Bacillus hwajinpoensis	251	A. taxiformis	DBE	ONR7a	Firmicutes	Bacilli	Bacillales	Bacillaceae	Bacillus	0	2.85714	3	1.875
BA25	Bacillus algicola	220	A. taxiformis	DBE	MB	Firmicutes	Bacilli	Bacillales	Bacillaceae	Bacillus	4	3.66667	3.33333	3.33333
BA2-5	Bacillus hwajinpoensis	251	A. taxiformis	DBE	ONR7a	Firmicutes	Bacilli	Bacillales	Bacillaceae	Bacillus	0	1.66667	2	1.42857
BA26	Bacillus hwajinpoensis	244	A. taxiformis	DBE	MB	Firmicutes	Bacilli	Bacillales	Bacillaceae	Bacillus	2.14286	1.66667	2	2
BA2-6	Bacillus hwajinpoensis	251	A. taxiformis	DBE	ONR7a	Firmicutes	Bacilli	Bacillales	Bacillaceae	Bacillus	0	2	1.66667	1.66667
BA27	Bacillus infantis	245	A. taxiformis	DBE	MB	Firmicutes	Bacilli	Bacillales	Bacillaceae	Bacillus	2	2.33333	2.66667	2.33333
BA2-7	Bacillus hwajinpoensis	251	A. taxiformis	DBE	ONR7a	Firmicutes	Bacilli	Bacillales	Bacillaceae	Bacillus	0	1.66667	1.66667	1.81818
BA28	Bacillus hwajinpoensis	244	A. taxiformis	DBE	MB	Firmicutes	Bacilli	Bacillales	Bacillaceae	Bacillus	0	1.2	1.66667	2.05882
BA2-8	Bacillus hwajinpoensis	251	A. taxiformis	DBE	ONR7a	Firmicutes	Bacilli	Bacillales	Bacillaceae	Bacillus	0	0	0	0
BA29	Fictibacillus nanhaiensis	228	A. taxiformis	DBE	MB	Firmicutes	Bacilli	Bacillales	Bacillaceae	Fictibacillus	0	2.05882	2	1.33333
BA2-9	Bacillus hwajinpoensis	251	A. taxiformis	DBE	ONR7a	Firmicutes	Bacilli	Bacillales	Bacillaceae	Bacillus	0	1.33333	1.42857	1
BA30	Halobacillus halophilus	207	A. taxiformis	DBE	MB	Firmicutes	Bacilli	Bacillales	Bacillaceae	Halobacillus	0	0	0	0
BA31	Halobacillus halophilus	207	A. taxiformis	DBE	MB	Firmicutes	Bacilli	Bacillales	Bacillaceae	Halobacillus	0	0	0	0
BA32	Bacillus algicola	218	A. taxiformis	DBE	MB	Firmicutes	Bacilli	Bacillales	Bacillaceae	Bacillus	3	2.5	4.66667	3
BA33	Bacillus hwajinpoensis	219	A. taxiformis	DBE	MB	Firmicutes	Bacilli	Bacillales	Bacillaceae	Bacillus	2.66667	3	3	3.23529
BA34	Bacillus algicola	220	A. taxiformis	DBE	MB	Firmicutes	Bacilli	Bacillales	Bacillaceae	Bacillus	1.33333	0	3.5	2.5
BA35	Bacillus hwajinpoensis	221	A. taxiformis	DBE	MB	Firmicutes	Bacilli	Bacillales	Bacillaceae	Bacillus	0	1.25	1.53846	1.33333
BA36	Bacillus thuringiensis	216	A. taxiformis	DBE	MB	Firmicutes	Bacilli	Bacillales	Bacillaceae	Bacillus	3	4	3.33333	4
BA37	Bacillus thuringiensis	216	A. taxiformis	DBE	MB	Firmicutes	Bacilli	Bacillales	Bacillaceae	Bacillus	3	4	4.23077	4
BA38	Terribacillus aidingensis	247	A. taxiformis	DBE	MB	Firmicutes	Bacilli	Bacillales	Bacillaceae	Terribacillus	0	0	0	0
BA39	Bacillus tequilensis	222	A. taxiformis	DBE	MB	Firmicutes	Bacilli	Bacillales	Bacillaceae	Bacillus	1.66667	4.5	4	3.33333
BA4	Bacillus algicola	204	A. taxiformis	DBE	MB	Firmicutes	Bacilli	Bacillales	Bacillaceae	Bacillus	0	2.42857	2	3.5
BA40	Bacillus licheniformis	223	A. taxiformis	DBE	MB	Firmicutes	Bacilli	Bacillales	Bacillaceae	Bacillus	0	3	3	1.33333
BA41	Bacillus algicola	224	A. taxiformis	DBE	MB	Firmicutes	Bacilli	Bacillales	Bacillaceae	Bacillus	2.25	2.91667	5	3.66667
BA42a	Fictibacillus nanhaiensis	228	A. taxiformis	DBE	MB	Firmicutes	Bacilli	Bacillales	Bacillaceae	Fictibacillus	2.5	4	6	4
BA43	Bacillus hwajinpoensis	225	A. taxiformis	DBE	MB	Firmicutes	Bacilli	Bacillales	Bacillaceae	Bacillus	2.5	3.33333	4.61538	4
BA44	Bacillus thuringiensis	216	A. taxiformis	DBE	MB	Firmicutes	Bacilli	Bacillales	Bacillaceae	Bacillus	1.25	3.33333	3.07692	3.75
BA45	Bacillus berkeleyi	226	A. taxiformis	DBE	MB	Firmicutes	Bacilli	Bacillales	Bacillaceae	Bacillus	0	0	1.875	1.5
BA46	Halobacillus halophilus	207	A. taxiformis	DBE	MB	Firmicutes	Bacilli	Bacillales	Bacillaceae	Halobacillus	0	0	0	1.53846
BA47	Bacillus algicola	227	A. taxiformis	DBE	MB	Firmicutes	Bacilli	Bacillales	Bacillaceae	Bacillus	1	0	4	2.14286
BA48	Bacillus vietnamensis	206	A. taxiformis	DBE	MB	Firmicutes	Bacilli	Bacillales	Bacillaceae	Bacillus	1.5	0	2	1.94444
BA49	Bacillus soli	295	A. taxiformis	DBE	MB	Firmicutes	Bacilli	Bacillales	Bacillaceae	Bacillus	0	2.08333	0	1.5
BA5	Bacillus algicola	205	A. taxiformis	DBE	MB	Firmicutes	Bacilli	Bacillales	Bacillaceae	Bacillus	0	2	1.05263	1.33333
BA50	Fictibacillus nanhaiensis	228	A. taxiformis	DBE	MB	Firmicutes	Bacilli	Bacillales	Bacillaceae	Fictibacillus	1.33333	2.08333	2.14286	1.78571
BA51	Halobacillus halophilus	207	A. taxiformis	DBE	MB	Firmicutes	Bacilli	Bacillales	Bacillaceae	Halobacillus	0	0	0	0
BA52	Bacillus algicola	208	A. taxiformis	DBE	MB	Firmicutes	Bacilli	Bacillales	Bacillaceae	Bacillus	0	0	2.08333	1.47059
BA53	Bacillus algicola	229	A. taxiformis	DBE	MB	Firmicutes	Bacilli	Bacillales	Bacillaceae	Bacillus	0	0	1.42857	1.25
BA54	Bacillus algicola	248	A. taxiformis	DBE	MB	Firmicutes	Bacilli	Bacillales	Bacillaceae	Bacillus	0	2.33333	0	0
BA55	Bacillus algicola	230	A. taxiformis	DBE	MB	Firmicutes	Bacilli	Bacillales	Bacillaceae	Bacillus	0	2	2	1.53846
BA56	Bacillus algicola	208	A. taxiformis	DBE	MB	Firmicutes	Bacilli	Bacillales	Bacillaceae	Bacillus	0	0	1.53846	1.33333
BA57	Halobacillus halophilus	207	A. taxiformis	DBE	MB	Firmicutes	Bacilli	Bacillales	Bacillaceae	Halobacillus	0	1.5625	1.33333	1.33333
BA58	Bacillus hwajinpoensis	231	A. taxiformis	DBE	MB	Firmicutes	Bacilli	Bacillales	Bacillaceae	Bacillus	2	5.5	3.46154	4.5
BA59	Bacillus algicola	232	A. taxiformis	DBE	MB	Firmicutes	Bacilli	Bacillales	Bacillaceae	Bacillus	2.25	4	3.66667	3.33333
BA6	Bacillus vietnamensis	206	A. taxiformis	DBE	MB	Firmicutes	Bacilli	Bacillales	Bacillaceae	Bacillus	1.5	2.91667	2.33333	2.33333
BA60	Bacillus algicola	208	A. taxiformis	DBE	MB	Firmicutes	Bacilli	Bacillales	Bacillaceae	Bacillus	0	1.33333	1.66667	1.66667
BA61	Bacillus algicola	233	A. taxiformis	DBE	MB	Firmicutes	Bacilli	Bacillales	Bacillaceae	Bacillus	0	1.33333	3.5	4
BA62	Bacillus infantis	234	A. taxiformis	DBE	MB	Firmicutes	Bacilli	Bacillales	Bacillaceae	Bacillus	2	2.8125	2.8125	5
BA63	Bacillus thuringiensis	216	A. taxiformis	DBE	MB	Firmicutes	Bacilli	Bacillales	Bacillaceae	Bacillus	2.27273	3.33333	3.23529	4.16667
BA64	Halobacillus halophilus	207	A. taxiformis	DBE	MB	Firmicutes	Bacilli	Bacillales	Bacillaceae	Halobacillus	0	0	0	1.42857
BA65	Bacillus thuringiensis	216	A. taxiformis	DBE	MB	Firmicutes	Bacilli	Bacillales	Bacillaceae	Bacillus	0	2	3.5	3.07692
BA66	Bacillus algicola	210	A. taxiformis	DBE	MB	Firmicutes	Bacilli	Bacillales	Bacillaceae	Halobacillus	0	0	0	3.5
BA67	Bacillus algicola	211	A. taxiformis	DBE	MB	Firmicutes	Bacilli	Bacillales	Bacillaceae	Bacillus	0	0	2.5	4
BA69	Bacillus salecetis	235	A. taxiformis	DBE	MB	Firmicutes	Bacilli	Bacillales	Bacillaceae	Bacillus	2.33333	4	3.33333	3.66667
BA7	Halobacillus halophilus	207	A. taxiformis	DBE	MB	Firmicutes	Bacilli	Bacillales	Bacillaceae	Halobacillus	1.35	2.91667	2.66667	2.66667
BA70	Bacillus algicola	229	A. taxiformis	DBE	MB	Firmicutes	Bacilli	Bacillales	Bacillaceae	Bacillus	3	3	3.84615	2.94118
BA71	Bacillus algicola	229	A. taxiformis	DBE	MB	Firmicutes	Bacilli	Bacillales	Bacillaceae	Bacillus	0	0	3.33333	3.33333
BA72	Halobacillus halophilus	207	A. taxiformis	DBE	MB	Firmicutes	Bacilli	Bacillales	Bacillaceae	Halobacillus	0	2.33333	1.5625	1.66667
BA74	Bacillus drentensis	236	A. taxiformis	DBE	MB	Firmicutes	Bacilli	Bacillales	Bacillaceae	Bacillus	0	0	0	0
BA75	Bacillus thuringiensis	216	A. taxiformis	DBE	MB	Firmicutes	Bacilli	Bacillales	Bacillaceae	Bacillus	2	0	2.91667	2.33333
BA76	Bacillus algicola	209	A. taxiformis	DBE	MB	Firmicutes	Bacilli	Bacillales	Bacillaceae	Halobacillus	0	1.66667	1.78571	1.17647
BA77	Halobacillus halophilus	207	A. taxiformis	DBE	MB	Firmicutes	Bacilli	Bacillales	Bacillaceae	Halobacillus	2	2	2.35294	2.66667
BA78	Bacillus thuringiensis	216	A. taxiformis	DBE	MB	Firmicutes	Bacilli	Bacillales	Bacillaceae	Bacillus	2.66667	5.5	4.23077	4.61538
BA79	Bacillus algicola	232	A. taxiformis	DBE	MB	Firmicutes	Bacilli	Bacillales	Bacillaceae	Bacillus	0	0	4.5	3
BA8	Bacillus algicola	208	A. taxiformis	DBE	MB	Firmicutes	Bacilli	Bacillales	Bacillaceae	Bacillus	0	3.5	3.07692	4.5
BA80	Bacillus aquimaris	202	A. taxiformis	DBE	MB	Firmicutes	Bacilli	Bacillales	Bacillaceae	Bacillus	3.5	2	4.23077	4
BA82	Bacillus algicola	209	A. taxiformis	DBE	MB	Firmicutes	Bacilli	Bacillales	Bacillaceae	Halobacillus	1.5625	2.33333	3	2.14286
BA83	Bacillus horikoshii	237	A. taxiformis	DBE	MB	Firmicutes	Bacilli	Bacillales	Bacillaceae	Bacillus	0	0	0	2.14286
BA84	Fictibacillus phosphorivorans	215	A. taxiformis	DBE	MB	Firmicutes	Bacilli	Bacillales	Bacillaceae	Fictibacillus	2	2.66667	3.07692	2.5
BA85	Bacillus arbutinivorans	238	A. taxiformis	DBE	MB	Firmicutes	Bacilli	Bacillales	Bacillaceae	Bacillus	0	2	2	2
BA86	Halobacillus halophilus	207	A. taxiformis	DBE	MB	Firmicutes	Bacilli	Bacillales	Bacillaceae	Halobacillus	0	0	0	0
BA88	Bacillus algicola	239	A. taxiformis	DBE	MB	Firmicutes	Bacilli	Bacillales	Bacillaceae	Bacillus	2	3.07692	3.66667	3.46154
BA9	Halobacillus halophilus	207	A. taxiformis	DBE	MB	Firmicutes	Bacilli	Bacillales	Bacillaceae	Halobacillus	0	1.76471	1.76471	2.1875
BA90	Bacillus halmapalus	240	A. taxiformis	DBE	MB	Firmicutes	Bacilli	Bacillales	Bacillaceae	Bacillus	1.66667	0	2.22222	2.66667
BA91	Bacillus berkeleyi	241	A. taxiformis	DBE	MB	Firmicutes	Bacilli	Bacillales	Bacillaceae	Bacillus	0	0	0	0
BA93	Bacillus algicola	210	A. taxiformis	DBE	MB	Firmicutes	Bacilli	Bacillales	Bacillaceae	Halobacillus	2.66667	3.33333	3.46154	3.33333
BA94	Halobacillus halophilus	207	A. taxiformis	DBE	MB	Firmicutes	Bacilli	Bacillales	Bacillaceae	Halobacillus	2	1.76471	2.5	2.5
BA95	Bacillus algicola	242	A. taxiformis	DBE	MB	Firmicutes	Bacilli	Bacillales	Bacillaceae	Bacillus	0	1.33333	1.66667	1.66667
BA96	Bacillus thuringiensis	216	A. taxiformis	DBE	MB	Firmicutes	Bacilli	Bacillales	Bacillaceae	Bacillus	2.25	5.5	3.84615	4
BA97	Bacillus algicola	209	A. taxiformis	DBE	MB	Firmicutes	Bacilli	Bacillales	Bacillaceae	Halobacillus	0	1.78571	2	1.5625
BA98	Bacillus hwajinpoensis	243	A. taxiformis	DBE	MB	Firmicutes	Bacilli	Bacillales	Bacillaceae	Bacillus	0	1.76471	2.66667	1.75
BA99	Halobacillus halophilus	207	A. taxiformis	DBE	MB	Firmicutes	Bacilli	Bacillales	Bacillaceae	Halobacillus	0	0	0	0
BH10	Pseudoalteromonas lipolytica	107	H. scoparia	DBE	MB	Proteobacteria	Gammaproteobacteria	Alteromonadales	Pseudoalteromonadaceae	Pseudoalteromonas	0	1.25	0	1.5625
BH100	Celeribacter halophilus	38	H. scoparia	DBE	MB	Proteobacteria	Alphaproteobacteria	Rhodobacterales	Rhodobacteraceae	Celeribacter	0	0	0	0
BH11	Pseudoalteromonas lipolytica	107	H. scoparia	DBE	MB	Proteobacteria	Gammaproteobacteria	Alteromonadales	Pseudoalteromonadaceae	Pseudoalteromonas	0	1.25	1.33333	0
BH12	Shewanella basaltis	112	H. scoparia	DBE	MB	Proteobacteria	Gammaproteobacteria	Alteromonadales	Shewanellaceae	Shewanella	0	2.5	0	0
BH13	Psychrobacter nivimaris	111	H. scoparia	DBE	MB	Proteobacteria	Gammaproteobacteria	Pseudomonadales	Moraxellaceae	Psychrobacter	0	0	0	0
BH14	Shewanella basaltis	112	H. scoparia	DBE	MB	Proteobacteria	Gammaproteobacteria	Alteromonadales	Shewanellaceae	Shewanella	0	1.33333	0	1.1
BH16	Alteromonas stellipolaris	116	H. scoparia	DBE	MB	Proteobacteria	Gammaproteobacteria	Alteromonadales	Alteromonadaceae	Alteromonas	1.2	2.75	2.25	3
BH17	Pseudoalteromonas shioyasakiensis	113	H. scoparia	DBE	MB	Proteobacteria	Gammaproteobacteria	Alteromonadales	Pseudoalteromonadaceae	Pseudoalteromonas	0	1.33333	1.17647	0
BH18	Pseudoalteromonas shioyasakiensis	115	H. scoparia	DBE	MB	Proteobacteria	Gammaproteobacteria	Alteromonadales	Pseudoalteromonadaceae	Pseudoalteromonas	0	1.25	0	0
BH19	Celeribacter halophilus	114	H. scoparia	DBE	MB	Proteobacteria	Alphaproteobacteria	Rhodobacterales	Rhodobacteraceae	Celeribacter	1.83333	3	2.75	2.5
BH2	Shewanella gaetbuli	106	H. scoparia	DBE	MB	Proteobacteria	Gammaproteobacteria	Alteromonadales	Shewanellaceae	Shewanella	0	1.25	0	0
BH21	Pseudoalteromonas shioyasakiensis	115	H. scoparia	DBE	MB	Proteobacteria	Gammaproteobacteria	Alteromonadales	Pseudoalteromonadaceae	Pseudoalteromonas	0	1.47059	1.29412	1.17647
BH2-1	Halomonas denitrificans	123	H. scoparia	DBE	ONR7a	Proteobacteria	Gammaproteobacteria	Oceanospirillales	Halomonadaceae	Halomonas	0	0	0	0
BH2-10	Marinobacter lipolyticus	298	H. scoparia	DBE	ONR7a	Proteobacteria	Gammaproteobacteria	Alteromonadales	Alteromonadaceae	Marinobacter	0	0	0	0
BH2-11	Paracoccus seriniphilus	135	H. scoparia	DBE	ONR7a	Proteobacteria	Alphaproteobacteria	Rhodobacterales	Rhodobacteraceae	Paracoccus	0	0	0	0
BH2-12	Halomonas denitrificans	137	H. scoparia	DBE	ONR7a	Proteobacteria	Gammaproteobacteria	Oceanospirillales	Halomonadaceae	Halomonas	0	0	0	0
BH2-13	Zobellia galactanivorans	139	H. scoparia	DBE	ONR7a	Bacteroidetes	Flavobacteriia	Flavobacteriales	Flavobacteriaceae	Zobellia	0	1.4	1.75	1.48148
BH2-14	Alteromonas oceani	140	H. scoparia	DBE	ONR7a	Proteobacteria	Gammaproteobacteria	Alteromonadales	Alteromonadaceae	Alteromonas	0	2	1.47059	1.33333
BH2-15	Halomonas denitrificans	143	H. scoparia	DBE	ONR7a	Proteobacteria	Gammaproteobacteria	Oceanospirillales	Halomonadaceae	Halomonas	0	0	0	0
BH2-2	Halomonas denitrificans	123	H. scoparia	DBE	ONR7a	Proteobacteria	Gammaproteobacteria	Oceanospirillales	Halomonadaceae	Halomonas	0	0	0	0
BH23	Shewanella basaltis	112	H. scoparia	DBE	MB	Proteobacteria	Gammaproteobacteria	Alteromonadales	Shewanellaceae	Shewanella	0	1.17647	0	0
BH2-3	Zobellia galactanivorans	126	H. scoparia	DBE	ONR7a	Bacteroidetes	Flavobacteriia	Flavobacteriales	Flavobacteriaceae	Zobellia	0	1.66667	1.8	1.5
BH24	Pseudoalteromonas shioyasakiensis	115	H. scoparia	DBE	MB	Proteobacteria	Gammaproteobacteria	Alteromonadales	Pseudoalteromonadaceae	Pseudoalteromonas	0	1.76471	1.47059	0
BH2-4	Marinobacter salsuginis	128	H. scoparia	DBE	ONR7a	Proteobacteria	Gammaproteobacteria	Alteromonadales	Alteromonadaceae	Marinobacter	0	0	0	0
BH2-5	Arenibacter palladensis	145	H. scoparia	DBE	ONR7a	Bacteroidetes	Flavobacteriia	Flavobacteriales	Flavobacteriaceae	Arenibacter	0	0	0	0
BH2-6	Maribacter dokdonensis	144	H. scoparia	DBE	ONR7a	Bacteroidetes	Flavobacteriia	Flavobacteriales	Flavobacteriaceae	Maribacter	0	0	0	1.5
BH27	Shewanella gaetbuli	117	H. scoparia	DBE	MB	Proteobacteria	Gammaproteobacteria	Alteromonadales	Shewanellaceae	Shewanella	0	1.42857	0	0
BH2-7	Alteromonas oceani	130	H. scoparia	DBE	ONR7a	Proteobacteria	Gammaproteobacteria	Alteromonadales	Alteromonadaceae	Alteromonas	0	1.25	1.25	1.25
BH2-8	Alteromonas oceani	131	H. scoparia	DBE	ONR7a	Proteobacteria	Gammaproteobacteria	Alteromonadales	Alteromonadaceae	Alteromonas	0	1.33333	1.25	1
BH2-9	Maritimibacter lacisalsi	133	H. scoparia	DBE	ONR7a	Proteobacteria	Alphaproteobacteria	Rhodobacterales	Rhodobacteraceae	Maritimibacter	0	0	0	0
BH3	Pseudoalteromonas lipolytica	107	H. scoparia	DBE	MB	Proteobacteria	Gammaproteobacteria	Alteromonadales	Pseudoalteromonadaceae	Pseudoalteromonas	0	1.17647	1.25	0
BH30	Pseudomonas pachastrellae	118	H. scoparia	DBE	MB	Proteobacteria	Gammaproteobacteria	Pseudomonadales	Pseudomonadaceae	Pseudomonas	0	0	0	0
BH31	Shewanella basaltis	112	H. scoparia	DBE	MB	Proteobacteria	Gammaproteobacteria	Alteromonadales	Shewanellaceae	Shewanella	0	1.33333	0	0
BH33	Pseudoalteromonas shioyasakiensis	115	H. scoparia	DBE	MB	Proteobacteria	Gammaproteobacteria	Alteromonadales	Pseudoalteromonadaceae	Pseudoalteromonas	0	1.47059	1.17647	1.25
BH34	Celeribacter halophilus	119	H. scoparia	DBE	MB	Proteobacteria	Alphaproteobacteria	Rhodobacterales	Rhodobacteraceae	Celeribacter	0	0	0	0
BH36	Shewanella basaltis	112	H. scoparia	DBE	MB	Proteobacteria	Gammaproteobacteria	Alteromonadales	Shewanellaceae	Shewanella	0	1.66667	0	1.15385
BH4	Pseudoalteromonas lipolytica	107	H. scoparia	DBE	MB	Proteobacteria	Gammaproteobacteria	Alteromonadales	Pseudoalteromonadaceae	Pseudoalteromonas	0	1.47059	0	1.25
BH40	Psychrobacter nivimaris	120	H. scoparia	DBE	MB	Proteobacteria	Gammaproteobacteria	Pseudomonadales	Moraxellaceae	Psychrobacter	0	0	0	0
BH41	Alteromonas mediterranea	121	H. scoparia	DBE	MB	Proteobacteria	Gammaproteobacteria	Alteromonadales	Alteromonadaceae	Alteromonas	0	1.76471	1.17647	2
BH42	Algibacter lectus	122	H. scoparia	DBE	MB	Bacteroidetes	Flavobacteriia	Flavobacteriales	Flavobacteriaceae	Algibacter	0	1.66667	2.69231	1.66667
BH43	Celeribacter halophilus	119	H. scoparia	DBE	MB	Proteobacteria	Alphaproteobacteria	Rhodobacterales	Rhodobacteraceae	Celeribacter	0	0	0	0
BH44	Celeribacter halophilus	38	H. scoparia	DBE	MB	Proteobacteria	Alphaproteobacteria	Rhodobacterales	Rhodobacteraceae	Celeribacter	0	0	0	0
BH46	Lutibacter litoralis	124	H. scoparia	DBE	MB	Bacteroidetes	Flavobacteriia	Flavobacteriales	Flavobacteriaceae	Lutibacter	0	2	2	0
BH47	Pseudomonas pachastrellae	118	H. scoparia	DBE	MB	Proteobacteria	Gammaproteobacteria	Pseudomonadales	Pseudomonadaceae	pseudomonas	0	0	0	0
BH48	Celeribacter halophilus	32	H. scoparia	DBE	MB	Proteobacteria	Alphaproteobacteria	Rhodobacterales	Rhodobacteraceae	Celeribacter	0	0	0	0
BH49	Lutibacter litoralis	124	H. scoparia	DBE	MB	Bacteroidetes	Flavobacteriia	Flavobacteriales	Flavobacteriaceae	Lutibacter	0	1.47059	1.5625	1.47059
BH51	Celeribacter halophilus	32	H. scoparia	DBE	MB	Proteobacteria	Alphaproteobacteria	Rhodobacterales	Rhodobacteraceae	Celeribacter	0	0	0	0
BH53	Celeribacter halophilus	38	H. scoparia	DBE	MB	Proteobacteria	Alphaproteobacteria	Rhodobacterales	Rhodobacteraceae	Celeribacter	0	0	0	0
BH54	Celeribacter halophilus	38	H. scoparia	DBE	MB	Proteobacteria	Alphaproteobacteria	Rhodobacterales	Rhodobacteraceae	Celeribacter	0	0	0	0
BH55	Celeribacter halophilus	38	H. scoparia	DBE	MB	Proteobacteria	Alphaproteobacteria	Rhodobacterales	Rhodobacteraceae	Celeribacter	0	0	0	0
BH56	Pseudoalteromonas atlantica	134	H. scoparia	DBE	MB	Proteobacteria	Gammaproteobacteria	Alteromonadales	Pseudoalteromonadaceae	Pseudoalteromonas	0	0	0	0
BH57	Shewanella gaetbuli	106	H. scoparia	DBE	MB	Proteobacteria	Gammaproteobacteria	Alteromonadales	Shewanellaceae	Shewanella	0	1.5625	0	0
BH58	Celeribacter halophilus	38	H. scoparia	DBE	MB	Proteobacteria	Alphaproteobacteria	Rhodobacterales	Rhodobacteraceae	Celeribacter	0	0	0	0
BH59	Shewanella basaltis	129	H. scoparia	DBE	MB	Proteobacteria	Gammaproteobacteria	Alteromonadales	Shewanellaceae	Shewanella	0	1.33333	0	0
BH6	Pseudoalteromonas lipolytica	107	H. scoparia	DBE	MB	Proteobacteria	Gammaproteobacteria	Alteromonadales	Pseudoalteromonadaceae	Pseudoalteromonas	0	1.38889	1.22222	1.25
BH63	Shewanella basaltis	146	H. scoparia	DBE	MB	Proteobacteria	Gammaproteobacteria	Alteromonadales	Shewanellaceae	Shewanella	0	0	0	0
BH65	Algibacter lectus	122	H. scoparia	DBE	MB	Bacteroidetes	Flavobacteriia	Flavobacteriales	Flavobacteriaceae	Algibacter	0	0	1.33333	1.66667
BH66	Shewanella basaltis	112	H. scoparia	DBE	MB	Proteobacteria	Gammaproteobacteria	Alteromonadales	Shewanellaceae	Shewanella	0	0	0	0
BH67	Amphritea balenae	132	H. scoparia	DBE	MB	Proteobacteria	Gammaproteobacteria	Oceanospirillales	Oceanospirillaceae	Amphritea	0	0	0	0
BH68	Shewanella basaltis	112	H. scoparia	DBE	MB	Proteobacteria	Gammaproteobacteria	Alteromonadales	Shewanellaceae	Shewanella	0	0	0	0
BH69	Shewanella gaetbuli	106	H. scoparia	DBE	MB	Proteobacteria	Gammaproteobacteria	Alteromonadales	Shewanellaceae	Shewanella	0	1.25	0	0
BH70	Shewanella basaltis	127	H. scoparia	DBE	MB	Proteobacteria	Gammaproteobacteria	Alteromonadales	Shewanellaceae	Shewanella	0	0	0	0
BH72	Shewanella gaetbuli	106	H. scoparia	DBE	MB	Proteobacteria	Gammaproteobacteria	Alteromonadales	Shewanellaceae	Shewanella	0	0	0	0
BH73	Pseudomonas pachastrellae	118	H. scoparia	DBE	MB	Proteobacteria	Gammaproteobacteria	Pseudomonadales	Pseudomonadaceae	Pseudomonas	0	0	0	0
BH74	Shewanella basaltis	138	H. scoparia	DBE	MB	Proteobacteria	Gammaproteobacteria	Alteromonadales	Shewanellaceae	Shewanella	0	0	0	0
BH75	Shewanella basaltis	112	H. scoparia	DBE	MB	Proteobacteria	Gammaproteobacteria	Alteromonadales	Shewanellaceae	Shewanella	0	0	0	0
BH76	Celeribacter halophilus	136	H. scoparia	DBE	MB	Proteobacteria	Alphaproteobacteria	Rhodobacterales	Rhodobacteraceae	Celeribacter	0	0	0	0
BH81	Celeribacter halophilus	38	H. scoparia	DBE	MB	Proteobacteria	Alphaproteobacteria	Rhodobacterales	Rhodobacteraceae	Celeribacter	0	0	0	0
BH82	Shewanella basaltis	138	H. scoparia	DBE	MB	Proteobacteria	Gammaproteobacteria	Alteromonadales	Shewanellaceae	Shewanella	0	0	0	0
BH83	Celeribacter halophilus	32	H. scoparia	DBE	MB	Proteobacteria	Alphaproteobacteria	Rhodobacterales	Rhodobacteraceae	Celeribacter	0	0	0	0
BH84	Celeribacter halophilus	136	H. scoparia	DBE	MB	Proteobacteria	Alphaproteobacteria	Rhodobacterales	Rhodobacteraceae	Celeribacter	0	0	0	0
BH87	Celeribacter halophilus	38	H. scoparia	DBE	MB	Proteobacteria	Alphaproteobacteria	Rhodobacterales	Rhodobacteraceae	Celeribacter	0	0	1.33333	1.25
BH88	Shewanella basaltis	112	H. scoparia	DBE	MB	Proteobacteria	Gammaproteobacteria	Alteromonadales	Shewanellaceae	Shewanella	0	0	0	0
BH89	Shewanella basaltis	112	H. scoparia	DBE	MB	Proteobacteria	Gammaproteobacteria	Alteromonadales	Shewanellaceae	Shewanella	0	1.25	0	0
BH9	Alteromonas stellipolaris	110	H. scoparia	DBE	MB	Proteobacteria	Gammaproteobacteria	Alteromonadales	Alteromonadaceae	Alteromonas	1.83333	2.75	1.6	2
BH90	Shewanella gaetbuli	106	H. scoparia	DBE	MB	Proteobacteria	Gammaproteobacteria	Alteromonadales	Shewanellaceae	Shewanella	0	1.75	1.5	1.66667
BH91	Shewanella basaltis	112	H. scoparia	DBE	MB	Proteobacteria	Gammaproteobacteria	Alteromonadales	Shewanellaceae	Shewanella	0	0	0	0
BH92	Cobetia marina	141	H. scoparia	DBE	MB	Proteobacteria	Gammaproteobacteria	Oceanospirillales	Halomonadaceae	Cobetia	0	0	0	0
BH95	Reinekea marinisedimentorum	142	H. scoparia	DBE	MB	Proteobacteria	Gammaproteobacteria	Oceanospirillales	Oceanospirillaceae	Reinekea	0	0	0	0
BH98	Shewanella basaltis	112	H. scoparia	DBE	MB	Proteobacteria	Gammaproteobacteria	Alteromonadales	Shewanellaceae	Shewanella	0	0	0	0
BH99	Celeribacter halophilus	38	H. scoparia	DBE	MB	Proteobacteria	Alphaproteobacteria	Rhodobacterales	Rhodobacteraceae	Celeribacter	0	0	0	0
BP1	Photobacterium swingsii	49	S. coronopifolius	DBE	MB	Proteobacteria	Gammaproteobacteria	Vibrionales	Vibrionaceae	Photobacterium	4	4.5	4.5	4.28571
BP10	Vibrio parahaemolyticus	52	S. coronopifolius	DBE	MB	Proteobacteria	Gammaproteobacteria	Vibrionales	Vibrionaceae	Vibrio	0	2.85714	1.11111	2
BP100	Psychrobacter maritimus	103	S. coronopifolius	DBE	MB	Proteobacteria	Gammaproteobacteria	Pseudomonadales	Moraxellaceae	Psychrobacter	0	0	0	0
BP11	Vibrio azureus	98	S. coronopifolius	DBE	MB	Proteobacteria	Gammaproteobacteria	Vibrionales	Vibrionaceae	Vibrio	4.28571	3.5	3.33333	5.71429
BP12	Shewanella gaetbuli	53	S. coronopifolius	DBE	MB	Proteobacteria	Gammaproteobacteria	Alteromonadales	Shewanellaceae	Shewanella	1.25	2	1.25	2
BP13	Shewanella algidipiscicola	46	S. coronopifolius	DBE	MB	Proteobacteria	Gammaproteobacteria	Alteromonadales	Shewanellaceae	Shewanella	4.28571	5	3.75	5.71429
BP14	Shewanella gaetbuli	54	S. coronopifolius	DBE	MB	Proteobacteria	Gammaproteobacteria	Alteromonadales	Shewanellaceae	Shewanella	1.25	2.85714	0	1.44444
BP15	Cobetia amphilecti	55	S. coronopifolius	DBE	MB	Proteobacteria	Gammaproteobacteria	Oceanospirillales	Halomonadaceae	Cobetia	0	0	0	0
BP16	Shewanella algidipiscicola	46	S. coronopifolius	DBE	MB	Proteobacteria	Gammaproteobacteria	Alteromonadales	Shewanellaceae	Shewanella	4.28571	8	4.5	5
BP17	Shewanella gaetbuli	57	S. coronopifolius	DBE	MB	Proteobacteria	Gammaproteobacteria	Alteromonadales	Shewanellaceae	Shewanella	1.25	2.5	2.42857	1
BP18	Celeribacter halophilus	38	S. coronopifolius	DBE	MB	Proteobacteria	Alphaproteobacteria	Rhodobacterales	Rhodobacteraceae	Celeribacter	0	0	0	0
BP19	Shewanella algidipiscicola	58	S. coronopifolius	DBE	MB	Proteobacteria	Gammaproteobacteria	Alteromonadales	Shewanellaceae	Shewanella	0	0	0	0
BP2	Shewanella algidipiscicola	46	S. coronopifolius	DBE	MB	Proteobacteria	Gammaproteobacteria	Alteromonadales	Shewanellaceae	Shewanella	3.5	5.71429	4.5	4.28571
BP20	Vibrio sinaloensis	59	S. coronopifolius	DBE	MB	Proteobacteria	Gammaproteobacteria	Vibrionales	Vibrionaceae	Vibrio	1.42857	3.4	2.14286	2
BP21	Vibrio alfacsensis	60	S. coronopifolius	DBE	MB	Proteobacteria	Gammaproteobacteria	Vibrionales	Vibrionaceae	Vibrio	0	2.5	6.25	5
BP2-1	Paracoccus seriniphilus	87	S. coronopifolius	DBE	ONR7a	Proteobacteria	Alphaproteobacteria	Rhodobacterales	Rhodobacteraceae	Paracoccus	0	0	0	0
BP2-10	Paracoccus seriniphilus	87	S. coronopifolius	DBE	ONR7a	Proteobacteria	Alphaproteobacteria	Rhodobacterales	Rhodobacteraceae	Paracoccus	0	0	0	0
BP2-11	Alteromonas sp.	93	S. coronopifolius	DBE	ONR7a	Proteobacteria	Gammaproteobacteria	Alteromonadales	Alteromonadaceae	Alteromonas	0	2.5	2	1.88889
BP2-12	Alteromonas sp.	93	S. coronopifolius	DBE	ONR7a	Proteobacteria	Gammaproteobacteria	Alteromonadales	Alteromonadaceae	Alteromonas	0	2.5	2	1.88889
BP2-13	Alteromonas sp.	93	S. coronopifolius	DBE	ONR7a	Proteobacteria	Gammaproteobacteria	Alteromonadales	Alteromonadaceae	Alteromonas	0	3.33333	2	1.88889
BP2-14	Alteromonas sp.	93	S. coronopifolius	DBE	ONR7a	Proteobacteria	Gammaproteobacteria	Alteromonadales	Alteromonadaceae	Alteromonas	0	3.33333	2.4	1.7
BP2-15	Alteromonas sp.	93	S. coronopifolius	DBE	ONR7a	Proteobacteria	Gammaproteobacteria	Alteromonadales	Alteromonadaceae	Alteromonas	0	3.33333	2.5	1.7
BP22	Marinobacter litoralis	61	S. coronopifolius	DBE	MB	Proteobacteria	Gammaproteobacteria	Alteromonadales	Alteromonadaceae	Marinobacter	0	0	0	0
BP2-2	Paracoccus seriniphilus	87	S. coronopifolius	DBE	ONR7a	Proteobacteria	Alphaproteobacteria	Rhodobacterales	Rhodobacteraceae	Paracoccus	0	0	0	0
BP23	Vibrio alfacsensis	60	S. coronopifolius	DBE	MB	Proteobacteria	Gammaproteobacteria	Vibrionales	Vibrionaceae	Vibrio	3	5.71429	3.75	5.71429
BP2-3	Paracoccus seriniphilus	87	S. coronopifolius	DBE	ONR7a	Proteobacteria	Alphaproteobacteria	Rhodobacterales	Rhodobacteraceae	Paracoccus	0	0	0	0
BP24	Cobetia amphilecti	55	S. coronopifolius	DBE	MB	Proteobacteria	Gammaproteobacteria	Oceanospirillales	Halomonadaceae	Cobetia	0	0	0	0
BP2-4	Marinobacter hydrocarbonoclasticus	91	S. coronopifolius	DBE	ONR7a	Proteobacteria	Gammaproteobacteria	Alteromonadales	Alteromonadaceae	Marinobacter	0	0	1.5	1.5
BP25	Vibrio sinaloensis	59	S. coronopifolius	DBE	MB	Proteobacteria	Gammaproteobacteria	Vibrionales	Vibrionaceae	Vibrio	1.25	2.5	2.85714	2.4
BP2-5	Paracoccus seriniphilus	87	S. coronopifolius	DBE	ONR7a	Proteobacteria	Alphaproteobacteria	Rhodobacterales	Rhodobacteraceae	Paracoccus	0	0	0	0
BP26	Micrococcus luteus	66	S. coronopifolius	DBE	MB	Actinobacteria	Actinobacteria	Actinomycetales	Micrococcaceae	Micrococcus	0	0	0	0
BP2-6	Paracoccus seriniphilus	87	S. coronopifolius	DBE	ONR7a	Proteobacteria	Alphaproteobacteria	Rhodobacterales	Rhodobacteraceae	Paracoccus	0	0	0	0
BP27	Lutibacter crassostreae	56	S. coronopifolius	DBE	MB	Bacteroidetes	Flavobacteriia	Flavobacteriales	Flavobacteriaceae	Lutibacter	0	4.28571	0	2.14286
BP2-7	Paracoccus seriniphilus	87	S. coronopifolius	DBE	ONR7a	Proteobacteria	Alphaproteobacteria	Rhodobacterales	Rhodobacteraceae	Paracoccus	0	0	0	0
BP28	Vibrio alfacsensis	60	S. coronopifolius	DBE	MB	Proteobacteria	Gammaproteobacteria	Vibrionales	Vibrionaceae	Vibrio	4.28571	5	4	5.71429
BP2-8	Paracoccus seriniphilus	87	S. coronopifolius	DBE	ONR7a	Proteobacteria	Alphaproteobacteria	Rhodobacterales	Rhodobacteraceae	Paracoccus	0	0	0	0
BP29	Psychrobacter maritimus	62	S. coronopifolius	DBE	MB	Proteobacteria	Gammaproteobacteria	Pseudomonadales	Moraxellaceae	Psychrobacter	0	0	0	0
BP2-9	Pseudomonas pachastrellae	92	S. coronopifolius	DBE	ONR7a	Proteobacteria	Gammaproteobacteria	Pseudomonadales	Pseudomonadaceae	Pseudomonas	0	0	0	0
BP3	Vibrio jasicida	97	S. coronopifolius	DBE	MB	Proteobacteria	Gammaproteobacteria	Vibrionales	Vibrionaceae	Vibrio	2.5	5.71429	4	4.28571
BP30	Celeribacter halophilus	38	S. coronopifolius	DBE	MB	Proteobacteria	Alphaproteobacteria	Rhodobacterales	Rhodobacteraceae	Celeribacter	0	1.875	2.85714	1
BP31	Marinobacter litoralis	17	S. coronopifolius	DBE	MB	Proteobacteria	Gammaproteobacteria	Alteromonadales	Alteromonadaceae	Marinobacter	0	0	0	0
BP32	Vibrio harveyi	63	S. coronopifolius	DBE	MB	Proteobacteria	Gammaproteobacteria	Vibrionales	Vibrionaceae	Vibrio	4.28571	4.5	4	4
BP33	Lutibacter crassostreae	56	S. coronopifolius	DBE	MB	Bacteroidetes	Flavobacteriia	Flavobacteriales	Flavobacteriaceae	Lutibacter	0	5	2.85714	2.14286
BP34	Psychrobacter maritimus	297	S. coronopifolius	DBE	MB	Proteobacteria	Gammaproteobacteria	Pseudomonadales	Moraxellaceae	Psychrobacter	0	0	0	0
BP35	Psychrobacter maritimus	99	S. coronopifolius	DBE	MB	Proteobacteria	Gammaproteobacteria	Pseudomonadales	Moraxellaceae	Psychrobacter	0	0	0	0
BP36	Vibrio cyclitrophicus	64	S. coronopifolius	DBE	MB	Proteobacteria	Gammaproteobacteria	Vibrionales	Vibrionaceae	Vibrio	3	6.42857	4.5	4
BP37	Psychrobacter maritimus	62	S. coronopifolius	DBE	MB	Proteobacteria	Gammaproteobacteria	Pseudomonadales	Moraxellaceae	Psychrobacter	0	0	0	0
BP38	Psychrobacter maritimus	62	S. coronopifolius	DBE	MB	Proteobacteria	Gammaproteobacteria	Pseudomonadales	Moraxellaceae	Psychrobacter	0	0	0	0
BP39	Marinobacter litoralis	65	S. coronopifolius	DBE	MB	Proteobacteria	Gammaproteobacteria	Alteromonadales	Alteromonadaceae	Marinobacter	0	0	0	0
BP4	Shewanella algidipiscicola	46	S. coronopifolius	DBE	MB	Proteobacteria	Gammaproteobacteria	Alteromonadales	Shewanellaceae	Shewanella	2.91667	8	4.5	5
BP40	Psychrobacter maritimus	99	S. coronopifolius	DBE	MB	Proteobacteria	Gammaproteobacteria	Pseudomonadales	Moraxellaceae	Psychrobacter	0	0	0	0
BP41	Shewanella algidipiscicola	67	S. coronopifolius	DBE	MB	Proteobacteria	Gammaproteobacteria	Alteromonadales	Shewanellaceae	Shewanella	0	0	0	0
BP42	Shewanella algidipiscicola	41	S. coronopifolius	DBE	MB	Proteobacteria	Gammaproteobacteria	Alteromonadales	Shewanellaceae	Shewanella	0	0	0	0
BP43	Lutibacter crassostreae	56	S. coronopifolius	DBE	MB	Bacteroidetes	Flavobacteriia	Flavobacteriales	Flavobacteriaceae	Lutibacter	0	3.125	2.85714	2.14286
BP44	Celeribacter halophilus	38	S. coronopifolius	DBE	MB	Proteobacteria	Alphaproteobacteria	Rhodobacterales	Rhodobacteraceae	Celeribacter	0	0	0	0
BP46	Shewanella algidipiscicola	68	S. coronopifolius	DBE	MB	Proteobacteria	Gammaproteobacteria	Alteromonadales	Shewanellaceae	Shewanella	0	0	0	0
BP47	Vibrio diazotrophicus	69	S. coronopifolius	DBE	MB	Proteobacteria	Gammaproteobacteria	Vibrionales	Vibrionaceae	Vibrio	3	6.42857	5	3
BP48	Vibrio sinaloensis	70	S. coronopifolius	DBE	MB	Proteobacteria	Gammaproteobacteria	Vibrionales	Vibrionaceae	Vibrio	0	0	2.14286	1.44444
BP49	Psychrobacter psychrophilus	100	S. coronopifolius	DBE	MB	Proteobacteria	Gammaproteobacteria	Pseudomonadales	Moraxellaceae	Psychrobacter	0	2.14286	1.875	0
BP5	Photobacterium swingsii	50	S. coronopifolius	DBE	MB	Proteobacteria	Gammaproteobacteria	Vibrionales	Vibrionaceae	Photobacterium	4	8	4.5	4.28571
BP50	Photobacterium swingsii	49	S. coronopifolius	DBE	MB	Proteobacteria	Gammaproteobacteria	Vibrionales	Vibrionaceae	Photobacterium	3.33333	7.14286	4.16667	5.71429
BP51	Celeribacter halophilus	38	S. coronopifolius	DBE	MB	Proteobacteria	Alphaproteobacteria	Rhodobacterales	Rhodobacteraceae	Celeribacter	0	0	0	0
BP52	Vibrio parahaemolyticus	71	S. coronopifolius	DBE	MB	Proteobacteria	Gammaproteobacteria	Vibrionales	Vibrionaceae	Vibrio	0	0	0	0
BP53	Shewanella inventionis	72	S. coronopifolius	DBE	MB	Proteobacteria	Gammaproteobacteria	Alteromonadales	Shewanellaceae	Shewanella	0	2	1.25	1.42857
BP54	Vibrio hyugaensis	63	S. coronopifolius	DBE	MB	Proteobacteria	Gammaproteobacteria	Vibrionales	Vibrionaceae	Vibrio	4	8	6.66667	4.5
BP55	Shewanella gaetbuli	53	S. coronopifolius	DBE	MB	Proteobacteria	Gammaproteobacteria	Alteromonadales	Shewanellaceae	Shewanella	0	2.5	2.14286	0
BP56	Celeribacter halophilus	38	S. coronopifolius	DBE	MB	Proteobacteria	Alphaproteobacteria	Rhodobacterales	Rhodobacteraceae	Celeribacter	0	1.42857	2.14286	0
BP57	Psychrobacter maritimus	62	S. coronopifolius	DBE	MB	Proteobacteria	Gammaproteobacteria	Pseudomonadales	Moraxellaceae	Psychrobacter	0	0	0	0
BP58	Shewanella inventionis	72	S. coronopifolius	DBE	MB	Proteobacteria	Gammaproteobacteria	Alteromonadales	Shewanellaceae	Shewanella	0	0	0	1.71429
BP59	Shewanella gaetbuli	53	S. coronopifolius	DBE	MB	Proteobacteria	Gammaproteobacteria	Alteromonadales	Shewanellaceae	Shewanella	0	2	1.5	1.71429
BP6	Shewanella algidipiscicola	46	S. coronopifolius	DBE	MB	Proteobacteria	Gammaproteobacteria	Alteromonadales	Shewanellaceae	Shewanella	3	5.71429	4.5	5
BP60	Celeribacter halophilus	38	S. coronopifolius	DBE	MB	Proteobacteria	Alphaproteobacteria	Rhodobacterales	Rhodobacteraceae	Celeribacter	0	1.2	1	0
BP61	Celeribacter halophilus	73	S. coronopifolius	DBE	MB	Proteobacteria	Alphaproteobacteria	Rhodobacterales	Rhodobacteraceae	Huaishuia	0	0	0	0
BP62	Shewanella gaetbuli	40	S. coronopifolius	DBE	MB	Proteobacteria	Gammaproteobacteria	Alteromonadales	Shewanellaceae	Shewanella	0	0	0	0
BP63	Shewanella gaetbuli	40	S. coronopifolius	DBE	MB	Proteobacteria	Gammaproteobacteria	Alteromonadales	Shewanellaceae	Shewanella	0	2	1.5	0
BP64	Vibrio hyugaensis	63	S. coronopifolius	DBE	MB	Proteobacteria	Gammaproteobacteria	Vibrionales	Vibrionaceae	Vibrio	5.71429	5.625	5	4
BP65	Vibrio hyugaensis	63	S. coronopifolius	DBE	MB	Proteobacteria	Gammaproteobacteria	Vibrionales	Vibrionaceae	Vibrio	5.71429	5	5.71429	4
BP66	Psychrobacter maritimus	74	S. coronopifolius	DBE	MB	Proteobacteria	Gammaproteobacteria	Pseudomonadales	Moraxellaceae	Psychrobacter	0	4	2	0
BP67	Marinobacter litoralis	61	S. coronopifolius	DBE	MB	Proteobacteria	Gammaproteobacteria	Alteromonadales	Alteromonadaceae	Marinobacter	0	1.42857	0	0
BP69	Vibrio hyugaensis	63	S. coronopifolius	DBE	MB	Proteobacteria	Gammaproteobacteria	Vibrionales	Vibrionaceae	Vibrio	5.71429	4.5	5.71429	6.42857
BP7	Photobacterium swingsii	49	S. coronopifolius	DBE	MB	Proteobacteria	Gammaproteobacteria	Vibrionales	Vibrionaceae	Photobacterium	3.07692	8	4.5	5
BP70	Celeribacter halophilus	76	S. coronopifolius	DBE	MB	Proteobacteria	Alphaproteobacteria	Rhodobacterales	Rhodobacteraceae	Celeribacter	0	5	0	0
BP71	Marinobacter litoralis	65	S. coronopifolius	DBE	MB	Proteobacteria	Gammaproteobacteria	Alteromonadales	Alteromonadaceae	Marinobacter	0	0	0	0
BP72	Psychrobacter maritimus	77	S. coronopifolius	DBE	MB	Proteobacteria	Gammaproteobacteria	Pseudomonadales	Moraxellaceae	Psychrobacter	0	0	0	0
BP73	Celeribacter halophilus	38	S. coronopifolius	DBE	MB	Proteobacteria	Alphaproteobacteria	Rhodobacterales	Rhodobacteraceae	Celeribacter	0	0	0	0
BP74	Psychrobacter maritimus	99	S. coronopifolius	DBE	MB	Proteobacteria	Gammaproteobacteria	Pseudomonadales	Moraxellaceae	Psychrobacter	0	4	0	0
BP75	Psychrobacter maritimus	99	S. coronopifolius	DBE	MB	Proteobacteria	Gammaproteobacteria	Pseudomonadales	Moraxellaceae	Psychrobacter	0	0	0	0
BP76	Vibrio hyugaensis	63	S. coronopifolius	DBE	MB	Proteobacteria	Gammaproteobacteria	Vibrionales	Vibrionaceae	Vibrio	4.28571	4	4	4.5
BP77	Psychrobacter maritimus	99	S. coronopifolius	DBE	MB	Proteobacteria	Gammaproteobacteria	Pseudomonadales	Moraxellaceae	Psychrobacter	0	0	0	0
BP78	Lutibacter crassostreae	94	S. coronopifolius	DBE	MB	Bacteroidetes	Flavobacteriia	Flavobacteriales	Flavobacteriaceae	Lutibacter	0	1.75	2	1.7
BP8	Vibrio jasicida	51	S. coronopifolius	DBE	MB	Proteobacteria	Gammaproteobacteria	Vibrionales	Vibrionaceae	Vibrio	2.5	8	4.5	5
BP81	Shewanella algidipiscicola	78	S. coronopifolius	DBE	MB	Proteobacteria	Gammaproteobacteria	Alteromonadales	Shewanellaceae	Shewanella	0	0	2.14286	0
BP82	Celeribacter halophilus	38	S. coronopifolius	DBE	MB	Proteobacteria	Alphaproteobacteria	Rhodobacterales	Rhodobacteraceae	Celeribacter	0	0	0	0
BP84	Shewanella algidipiscicola	80	S. coronopifolius	DBE	MB	Proteobacteria	Gammaproteobacteria	Alteromonadales	Shewanellaceae	Shewanella	0	0	0	0
BP86	Celeribacter halophilus	38	S. coronopifolius	DBE	MB	Proteobacteria	Alphaproteobacteria	Rhodobacterales	Rhodobacteraceae	Celeribacter	0	0	0	0
BP87	Celeribacter halophilus	38	S. coronopifolius	DBE	MB	Proteobacteria	Alphaproteobacteria	Rhodobacterales	Rhodobacteraceae	Celeribacter	0	0	0	0
BP89	Vibrio parahaemolyticus	81	S. coronopifolius	DBE	MB	Proteobacteria	Gammaproteobacteria	Vibrionales	Vibrionaceae	Vibrio	0	0	1.5	1.42857
BP9	Photobacterium swingsii	49	S. coronopifolius	DBE	MB	Proteobacteria	Gammaproteobacteria	Vibrionales	Vibrionaceae	Photobacterium	3	8	4.5	5
BP91	Celeribacter halophilus	38	S. coronopifolius	DBE	MB	Proteobacteria	Alphaproteobacteria	Rhodobacterales	Rhodobacteraceae	Celeribacter	0	0	1.875	1.42857
BP93	Psychrobacter maritimus	101	S. coronopifolius	DBE	MB	Proteobacteria	Gammaproteobacteria	Pseudomonadales	Moraxellaceae	Psychrobacter	0	0	0	0
BP94	Celeribacter halophilus	38	S. coronopifolius	DBE	MB	Proteobacteria	Alphaproteobacteria	Rhodobacterales	Rhodobacteraceae	Celeribacter	0	0	0	0
BP95	Celeribacter halophilus	38	S. coronopifolius	DBE	MB	Proteobacteria	Alphaproteobacteria	Rhodobacterales	Rhodobacteraceae	Celeribacter	0	0	0	0
BP96	Celeribacter halophilus	38	S. coronopifolius	DBE	MB	Proteobacteria	Alphaproteobacteria	Rhodobacterales	Rhodobacteraceae	Celeribacter	0	0	1.66667	1.3
BP97	Psychrobacter maritimus	102	S. coronopifolius	DBE	MB	Proteobacteria	Gammaproteobacteria	Pseudomonadales	Moraxellaceae	Psychrobacter	0	0	0	0
BP98	Celeribacter halophilus	38	S. coronopifolius	DBE	MB	Proteobacteria	Alphaproteobacteria	Rhodobacterales	Rhodobacteraceae	Celeribacter	0	0	0	0
CA1	Bacillus algicola	204	A. taxiformis	DCA	MB	Firmicutes	Bacilli	Bacillales	Bacillaceae	Bacillus	0	0	7	8
CA10	Bacillus algicola	254	A. taxiformis	DCA	MB	Firmicutes	Bacilli	Bacillales	Bacillaceae	Bacillus	0	0	1.71429	1.66667
CA100	Bacillus algicola	203	A. taxiformis	DCA	MB	Firmicutes	Bacilli	Bacillales	Bacillaceae	Bacillus	0	3	2	2.5
CA11	Bacillus algicola	208	A. taxiformis	DCA	MB	Firmicutes	Bacilli	Bacillales	Bacillaceae	Bacillus	0	1.71429	2.14286	1.5
CA12	Bacillus algicola	254	A. taxiformis	DCA	MB	Firmicutes	Bacilli	Bacillales	Bacillaceae	Bacillus	0	1.71429	1.5	1.875
CA13	Halobacillus locisalis	252	A. taxiformis	DCA	MB	Firmicutes	Bacilli	Bacillales	Bacillaceae	Halobacillus	2.85714	4.28571	3.5	7
CA14	Psychrobacter nivimaris	120	A. taxiformis	DCA	MB	Proteobacteria	Gammaproteobacteria	Pseudomonadales	Moraxellaceae	Psychrobacter	0	1.11111	0	0
CA15	Bacillus hwajinpoensis	255	A. taxiformis	DCA	MB	Firmicutes	Bacilli	Bacillales	Bacillaceae	Bacillus	2.85714	8	5.71429	4
CA16	Bacillus algicola	208	A. taxiformis	DCA	MB	Firmicutes	Bacilli	Bacillales	Bacillaceae	Bacillus	0	0	0	0
CA17	Bacillus algicola	254	A. taxiformis	DCA	MB	Firmicutes	Bacilli	Bacillales	Bacillaceae	Bacillus	3.57143	4	4	6.42857
CA18	Thalassobacillus devorans	261	A. taxiformis	DCA	MB	Firmicutes	Bacilli	Bacillales	Bacillaceae	Thalassobacillus	2	2.85714	3.57143	5
CA19	Bacillus algicola	254	A. taxiformis	DCA	MB	Firmicutes	Bacilli	Bacillales	Bacillaceae	Bacillus	0	0	0	0
CA2	Bacillus algicola	224	A. taxiformis	DCA	MB	Firmicutes	Bacilli	Bacillales	Bacillaceae	Bacillus	0	2	0	1.4
CA20	Fictibacillus phosphorivorans	262	A. taxiformis	DCA	MB	Firmicutes	Bacilli	Bacillales	Bacillaceae	Fictibacillus	3.57143	5	4.28571	4.28571
CA21	Bacillus algicola	254	A. taxiformis	DCA	MB	Firmicutes	Bacilli	Bacillales	Bacillaceae	Bacillus	2	4.28571	0	1.71429
CA2-10	Bacillus hwajinpoensis	250	A. taxiformis	DCA	ONR7a	Firmicutes	Bacilli	Bacillales	Bacillaceae	Bacillus	1.5	2.5	2.85714	2.5
CA2-11	Bacillus hwajinpoensis	250	A. taxiformis	DCA	ONR7a	Firmicutes	Bacilli	Bacillales	Bacillaceae	Bacillus	1.5	2.5	2	2.5
CA2-12	Bacillus hwajinpoensis	250	A. taxiformis	DCA	ONR7a	Firmicutes	Bacilli	Bacillales	Bacillaceae	Bacillus	1.5	3.125	2.85714	2.5
CA2-13	Bacillus hwajinpoensis	250	A. taxiformis	DCA	ONR7a	Firmicutes	Bacilli	Bacillales	Bacillaceae	Bacillus	1.875	3.125	2.85714	2.5
CA2-14	Bacillus hwajinpoensis	250	A. taxiformis	DCA	ONR7a	Firmicutes	Bacilli	Bacillales	Bacillaceae	Bacillus	2.5	4.375	2.69231	3.75
CA2-15	Bacillus hemicentroti	286	A. taxiformis	DCA	ONR7a	Firmicutes	Bacilli	Bacillales	Bacillaceae	Bacillus	4	4	7	3.5
CA22	Bacillus algicola	208	A. taxiformis	DCA	MB	Firmicutes	Bacilli	Bacillales	Bacillaceae	Bacillus	0	1.5	0	1.71429
CA23	Bacillus algicola	256	A. taxiformis	DCA	MB	Firmicutes	Bacilli	Bacillales	Bacillaceae	Bacillus	1.4	2.5	2	2
CA24	Bacillus berkeleyi	257	A. taxiformis	DCA	MB	Firmicutes	Bacilli	Bacillales	Bacillaceae	Bacillus	1.66667	2.5	1.66667	2.4
CA2-4	Bacillus hwajinpoensis	250	A. taxiformis	DCA	ONR7a	Firmicutes	Bacilli	Bacillales	Bacillaceae	Bacillus	2	3	2	2.30769
CA26	Halobacillus trueperi	253	A. taxiformis	DCA	MB	Firmicutes	Bacilli	Bacillales	Bacillaceae	Halobacillus	2.5	2	3	2.85714
CA2-6	Bacillus hwajinpoensis	250	A. taxiformis	DCA	ONR7a	Firmicutes	Bacilli	Bacillales	Bacillaceae	Bacillus	1.66667	2.08333	2.33333	2
CA27	Halobacillus trueperi	253	A. taxiformis	DCA	MB	Firmicutes	Bacilli	Bacillales	Bacillaceae	Halobacillus	0	0	0	2.5
CA2-7	Bacillus vietnamensis	287	A. taxiformis	DCA	ONR7a	Firmicutes	Bacilli	Bacillales	Bacillaceae	Bacillus	1.66667	2.08333	2.33333	2.33333
CA28	Bacillus hwajinpoensis	258	A. taxiformis	DCA	MB	Firmicutes	Bacilli	Bacillales	Bacillaceae	Bacillus	2.5	4	8	7
CA2-8	Bacillus hwajinpoensis	250	A. taxiformis	DCA	ONR7a	Firmicutes	Bacilli	Bacillales	Bacillaceae	Bacillus	15	2.5	4	4
CA29	Bacillus algicola	208	A. taxiformis	DCA	MB	Firmicutes	Bacilli	Bacillales	Bacillaceae	Bacillus	0	0	1.66667	1.71429
CA2-9	Bacillus hwajinpoensis	250	A. taxiformis	DCA	ONR7a	Firmicutes	Bacilli	Bacillales	Bacillaceae	Bacillus	1.875	2.5	2.85714	2.5
CA3	Bacillus thuringiensis	216	A. taxiformis	DCA	MB	Firmicutes	Bacilli	Bacillales	Bacillaceae	Bacillus	4	5	5	6
CA30	Bacillus salacetis	263	A. taxiformis	DCA	MB	Firmicutes	Bacilli	Bacillales	Bacillaceae	Bacillus	0	4.28571	5	2.08333
CA31	Bacillus hwajinpoensis	259	A. taxiformis	DCA	MB	Firmicutes	Bacilli	Bacillales	Bacillaceae	Bacillus	0	2.85714	1.7	2.14286
CA32	Bacillus algicola	210	A. taxiformis	DCA	MB	Firmicutes	Bacilli	Bacillales	Bacillaceae	Bacillus	0	0	1.5	1.66667
CA33	Bacillus vietnamensis	260	A. taxiformis	DCA	MB	Firmicutes	Bacilli	Bacillales	Bacillaceae	Bacillus	2.85714	6	5	4.28571
CA34	Bacillus thuringiensis	216	A. taxiformis	DCA	MB	Firmicutes	Bacilli	Bacillales	Bacillaceae	Bacillus	2.14286	4	4	8
CA35	Halobacillus trueperi	253	A. taxiformis	DCA	MB	Firmicutes	Bacilli	Bacillales	Bacillaceae	Halobacillus	1.5	2.85714	2.5	13.3333
CA36	Bacillus berkeleyi	264	A. taxiformis	DCA	MB	Firmicutes	Bacilli	Bacillales	Bacillaceae	Bacillus	0	0	0	0
CA37	Bacillus zhangzhouensis	265	A. taxiformis	DCA	MB	Firmicutes	Bacilli	Bacillales	Bacillaceae	Bacillus	0	0	0	0
CA38	Bacillus algicola	208	A. taxiformis	DCA	MB	Firmicutes	Bacilli	Bacillales	Bacillaceae	Bacillus	0	3	2.5	2.5
CA39	Bacillus algicola	266	A. taxiformis	DCA	MB	Firmicutes	Bacilli	Bacillales	Bacillaceae	Bacillus	0	2	1.66667	1.42857
CA4	Bacillus thuringiensis	216	A. taxiformis	DCA	MB	Firmicutes	Bacilli	Bacillales	Bacillaceae	Bacillus	4	0	6	6
CA40	Bacillus algicola	208	A. taxiformis	DCA	MB	Firmicutes	Bacilli	Bacillales	Bacillaceae	Bacillus	0	2.4	2.42857	2.14286
CA41	Bacillus algicola	208	A. taxiformis	DCA	MB	Firmicutes	Bacilli	Bacillales	Bacillaceae	Bacillus	1.75	2	2.14286	1.66667
CA42	Halobacillus trueperi	253	A. taxiformis	DCA	MB	Firmicutes	Bacilli	Bacillales	Bacillaceae	Halobacillus	0	1.71429	3	1.5
CA43	Bacillus algicola	254	A. taxiformis	DCA	MB	Firmicutes	Bacilli	Bacillales	Bacillaceae	Bacillus	2.83333	1.875	3	0
CA44	Bacillus algicola	256	A. taxiformis	DCA	MB	Firmicutes	Bacilli	Bacillales	Bacillaceae	Bacillus	0	1.5	1.875	0
CA46	Bacillus hwajinpoensis	267	A. taxiformis	DCA	MB	Firmicutes	Bacilli	Bacillales	Bacillaceae	Bacillus	3.75	5	5.71429	4
CA47	Bacillus hwajinpoensis	268	A. taxiformis	DCA	MB	Firmicutes	Bacilli	Bacillales	Bacillaceae	Bacillus	4	4	5.71429	4
CA48	Halobacillus locisalis	252	A. taxiformis	DCA	MB	Firmicutes	Bacilli	Bacillales	Bacillaceae	Halobacillus	2.5	3	3.5	3.5
CA49	Bacillus aquimaris	270	A. taxiformis	DCA	MB	Firmicutes	Bacilli	Bacillales	Bacillaceae	Bacillus	2.5	2.08333	3.57143	2.5
CA5	Halobacillus locisalis	252	A. taxiformis	DCA	MB	Firmicutes	Bacilli	Bacillales	Bacillaceae	Halobacillus	0	1.66667	0	0
CA50	Bacillus vietnamensis	206	A. taxiformis	DCA	MB	Firmicutes	Bacilli	Bacillales	Bacillaceae	Bacillus	2.5	2.5	3	2.5
CA51	Psychrobacter nivimaris	120	A. taxiformis	DCA	MB	Proteobacteria	Gammaproteobacteria	Pseudomonadales	Moraxellaceae	Psychrobacter	0	0	0	0
CA52	Bacillus soli	274	A. taxiformis	DCA	MB	Firmicutes	Bacilli	Bacillales	Bacillaceae	Bacillus	0	2.5	0	0
CA53	Bacillus hwajinpoensis	271	A. taxiformis	DCA	MB	Firmicutes	Bacilli	Bacillales	Bacillaceae	Bacillus	0	2.14286	1.875	2.22222
CA54	Bacillus algicola	208	A. taxiformis	DCA	MB	Firmicutes	Bacilli	Bacillales	Bacillaceae	Bacillus	0	2.85714	2	2
CA55	Bacillus algicola	208	A. taxiformis	DCA	MB	Firmicutes	Bacilli	Bacillales	Bacillaceae	Bacillus	0	1.66667	2.5	2.08333
CA56a	Bacillus vietnamensis	206	A. taxiformis	DCA	MB	Firmicutes	Bacilli	Bacillales	Bacillaceae	Bacillus	2.14286	4.28571	2.5	3
CA56b	Psychrobacter nivimaris	120	A. taxiformis	DCA	MB	Proteobacteria	Gammaproteobacteria	Pseudomonadales	Moraxellaceae	Psychrobacter	0	0	1.25	0
CA56c	Bacillus baekryungensis	269	A. taxiformis	DCA	MB	Firmicutes	Bacilli	Bacillales	Bacillaceae	Bacillus	2	6	3.66667	6.42857
CA58	Bacillus zhangzhouensis	265	A. taxiformis	DCA	MB	Firmicutes	Bacilli	Bacillales	Bacillaceae	Bacillus	0	0	1.66667	2
CA59	Bacillus selenatarsenatis	288	A. taxiformis	DCA	MB	Firmicutes	Bacilli	Bacillales	Bacillaceae	Bacillus	0	0	0	0
CA6	Bacillus algicola	210	A. taxiformis	DCA	MB	Firmicutes	Bacilli	Bacillales	Bacillaceae	Bacillus	4	4	6	6
CA60a	Bacillus aquimaris	289	A. taxiformis	DCA	MB	Firmicutes	Bacilli	Bacillales	Bacillaceae	Bacillus	0	0	0	0
CA60b	Halobacillus trueperi	253	A. taxiformis	DCA	MB	Firmicutes	Bacilli	Bacillales	Bacillaceae	Halobacillus	0	1.92308	1.66667	1.33333
CA60c	Bacillus vietnamensis	206	A. taxiformis	DCA	MB	Firmicutes	Bacilli	Bacillales	Bacillaceae	Bacillus	1.75	2.66667	3	2.30769
CA61	Halobacillus locisalis	252	A. taxiformis	DCA	MB	Firmicutes	Bacilli	Bacillales	Bacillaceae	Halobacillus	2.13333	4.23077	3.33333	4
CA61b	Bacillus vietnamensis	206	A. taxiformis	DCA	MB	Firmicutes	Bacilli	Bacillales	Bacillaceae	Bacillus	2	2.5	2.69231	2.5
CA61c	Bacillus decolorationis	290	A. taxiformis	DCA	MB	Firmicutes	Bacilli	Bacillales	Bacillaceae	Bacillus	0	0	0	0
CA62	Bacillus pumilus	272	A. taxiformis	DCA	MB	Firmicutes	Bacilli	Bacillales	Bacillaceae	Bacillus	0	0	0	0
CA63	Bacillus algicola	291	A. taxiformis	DCA	MB	Firmicutes	Bacilli	Bacillales	Bacillaceae	Bacillus	3	4	5	4.5
CA64	Bacillus hwajinpoensis	273	A. taxiformis	DCA	MB	Firmicutes	Bacilli	Bacillales	Bacillaceae	Bacillus	0	1.875	1.875	2.08333
CA65a	Halobacillus dabanensis	296	A. taxiformis	DCA	MB	Firmicutes	Bacilli	Bacillales	Bacillaceae	Halobacillus	0	2.08333	4.28571	0
CA65b	Bacillus zhangzhouensis	292	A. taxiformis	DCA	MB	Firmicutes	Bacilli	Bacillales	Bacillaceae	Bacillus	0	0	0	2
CA66	Bacillus selenatarsenatis	288	A. taxiformis	DCA	MB	Firmicutes	Bacilli	Bacillales	Bacillaceae	Bacillus	4.16667	3.33333	3	2.5
CA67	Bacillus algicola	276	A. taxiformis	DCA	MB	Firmicutes	Bacilli	Bacillales	Bacillaceae	Bacillus	2.33333	3.66667	6	3.33333
CA68	Bacillus algicola	277	A. taxiformis	DCA	MB	Firmicutes	Bacilli	Bacillales	Bacillaceae	Bacillus	0	2.4	1.875	2.08333
CA69	Halobacillus locisalis	252	A. taxiformis	DCA	MB	Firmicutes	Bacilli	Bacillales	Bacillaceae	Halobacillus	1.42857	2.4	1.66667	2.5
CA7	Halobacillus dabanensis	296	A. taxiformis	DCA	MB	Firmicutes	Bacilli	Bacillales	Bacillaceae	Halobacillus	1.16667	0	4	2.42857
CA70	Halobacillus trueperi	278	A. taxiformis	DCA	MB	Firmicutes	Bacilli	Bacillales	Bacillaceae	Halobacillus	2	4	3.75	3
CA71	Bacillus hwajinpoensis	279	A. taxiformis	DCA	MB	Firmicutes	Bacilli	Bacillales	Bacillaceae	Bacillus	2.5	2.14286	2.5	2.5
CA72	Bacillus hwajinpoensis	280	A. taxiformis	DCA	MB	Firmicutes	Bacilli	Bacillales	Bacillaceae	Bacillus	5	4.28571	5	5.5
CA73	Halobacillus locisalis	252	A. taxiformis	DCA	MB	Firmicutes	Bacilli	Bacillales	Bacillaceae	Halobacillus	0	2.08333	1.66667	2
CA74	Halobacillus alkaliphilus	275	A. taxiformis	DCA	MB	Firmicutes	Bacilli	Bacillales	Bacillaceae	Bacillus	2.5	3	3.57143	2.07692
CA75	Halobacillus locisalis	293	A. taxiformis	DCA	MB	Firmicutes	Bacilli	Bacillales	Bacillaceae	Halobacillus	1.66667	2.08333	2.5	2
CA76a	Bacillus berkeleyi	294	A. taxiformis	DCA	MB	Firmicutes	Bacilli	Bacillales	Bacillaceae	Bacillus	0	0	0	0
CA76b	Bacillus hwajinpoensis	251	A. taxiformis	DCA	MB	Firmicutes	Bacilli	Bacillales	Bacillaceae	Bacillus	2.33333	3.33333	3.33333	4
CA77	Bacillus decolorationis	281	A. taxiformis	DCA	MB	Firmicutes	Bacilli	Bacillales	Bacillaceae	Bacillus	0	0	0	2.85714
CA78	Bacillus hwajinpoensis	259	A. taxiformis	DCA	MB	Firmicutes	Bacilli	Bacillales	Bacillaceae	Bacillus	1.42857	2.08333	3.57143	3.57143
CA79	Bacillus algicola	254	A. taxiformis	DCA	MB	Firmicutes	Bacilli	Bacillales	Bacillaceae	Bacillus	4	4	2.5	4.16667
CA8	Bacillus algicola	210	A. taxiformis	DCA	MB	Firmicutes	Bacilli	Bacillales	Bacillaceae	Bacillus	2.14286	2.42857	6	5
CA80	Bacillus thuringiensis	216	A. taxiformis	DCA	MB	Firmicutes	Bacilli	Bacillales	Bacillaceae	Bacillus	2.85714	2.5	2.85714	2
CA81	Bacillus thuringiensis	216	A. taxiformis	DCA	MB	Firmicutes	Bacilli	Bacillales	Bacillaceae	Bacillus	0	1.66667	2.22222	3.33333
CA82	Bacillus salacetis	282	A. taxiformis	DCA	MB	Firmicutes	Bacilli	Bacillales	Bacillaceae	Bacillus	2.5	3.33333	4.5	5.71429
CA83	Bacillus aquimaris	282	A. taxiformis	DCA	MB	Firmicutes	Bacilli	Bacillales	Bacillaceae	Bacillus	2.91667	4.58333	5	4.5
CA84	Bacillus algicola	208	A. taxiformis	DCA	MB	Firmicutes	Bacilli	Bacillales	Bacillaceae	Bacillus	0	1.25	1.5	3.33333
CA85	Bacillus thuringiensis	216	A. taxiformis	DCA	MB	Firmicutes	Bacilli	Bacillales	Bacillaceae	Bacillus	2.91667	5.5	1.33333	4.5
CA87	Bacillus algicola	254	A. taxiformis	DCA	MB	Firmicutes	Bacilli	Bacillales	Bacillaceae	Bacillus	3.33333	2.08333	2.5	4.16667
CA88	Bacillus algicola	254	A. taxiformis	DCA	MB	Firmicutes	Bacilli	Bacillales	Bacillaceae	Bacillus	0	1.66667	0	1.5
CA89	Bacillus algicola	277	A. taxiformis	DCA	MB	Firmicutes	Bacilli	Bacillales	Bacillaceae	Bacillus	0	2.14286	2.14286	1.66667
CA9	Bacillus algicola	208	A. taxiformis	DCA	MB	Firmicutes	Bacilli	Bacillales	Bacillaceae	Bacillus	0	1.71429	2	2.5
CA90a	Bacillus algicola	254	A. taxiformis	DCA	MB	Firmicutes	Bacilli	Bacillales	Bacillaceae	Bacillus	0	1.66667	1.66667	1.42857
CA90b	Bacillus hwajinpoensis	251	A. taxiformis	DCA	MB	Firmicutes	Bacilli	Bacillales	Bacillaceae	Bacillus	2.33333	3.33333	3.33333	4.5
CA91	Bacillus algicola	208	A. taxiformis	DCA	MB	Firmicutes	Bacilli	Bacillales	Bacillaceae	Bacillus	0	2.5	1.875	2.85714
CA92	Bacillus algicola	266	A. taxiformis	DCA	MB	Firmicutes	Bacilli	Bacillales	Bacillaceae	Bacillus	0	2.5	1.875	2
CA93	Bacillus algicola	277	A. taxiformis	DCA	MB	Firmicutes	Bacilli	Bacillales	Bacillaceae	Bacillus	1.5	3.33333	5	9
CA94	Halobacillus kuroshimensis	296	A. taxiformis	DCA	MB	Firmicutes	Bacilli	Bacillales	Bacillaceae	Halobacillus	2.08333	3	3.75	3.57143
CA95	Bacillus algicola	208	A. taxiformis	DCA	MB	Firmicutes	Bacilli	Bacillales	Bacillaceae	Bacillus	0	2.14286	1.5	2.5
CA96	Bacillus algicola	285	A. taxiformis	DCA	MB	Firmicutes	Bacilli	Bacillales	Bacillaceae	Bacillus	0	1.875	1.875	1.66667
CA97	Bacillus thuringiensis	216	A. taxiformis	DCA	MB	Firmicutes	Bacilli	Bacillales	Bacillaceae	Bacillus	3.5	4	4.5	9
CA98	Bacillus thuringiensis	216	A. taxiformis	DCA	MB	Firmicutes	Bacilli	Bacillales	Bacillaceae	Bacillus	3.5	4	5	5.71429
CA99	Halobacillus halophilus	207	A. taxiformis	DCA	MB	Firmicutes	Bacilli	Bacillales	Bacillaceae	Halobacillus	2.08333	2.5	1.25	3
CH1	Psychrobacter nivimaris	120	H. scoparia	DCA	MB	Proteobacteria	Gammaproteobacteria	Pseudomonadales	Moraxellaceae	Psychrobacter	0	0	0	0
CH10	Vibrio parahaemolyticus	185	H. scoparia	DCA	MB	Proteobacteria	Gammaproteobacteria	Vibrionales	Vibrionaceae	Vibrio	1.36	2	1.5	1.75
CH100	Celeribacter halophilus	193	H. scoparia	DCA	MB	Proteobacteria	Alphaproteobacteria	Rhodobacterales	Rhodobacteraceae	Celeribacter	0	2	0	2.5
CH11	Psychrobacter nivimaris	120	H. scoparia	DCA	MB	Proteobacteria	Gammaproteobacteria	Pseudomonadales	Moraxellaceae	Psychrobacter	0	0	0	0
CH12	Celeribacter halophilus	38	H. scoparia	DCA	MB	Proteobacteria	Alphaproteobacteria	Rhodobacterales	Rhodobacteraceae	Celeribacter	0	0	0	0
CH13	Vibrio rotiferianus	151	H. scoparia	DCA	MB	Proteobacteria	Gammaproteobacteria	Vibrionales	Vibrionaceae	Vibrio	1.66667	1.6	1.28571	1.8
CH14	Shewanella gaetbuli	152	H. scoparia	DCA	MB	Proteobacteria	Gammaproteobacteria	Alteromonadales	Shewanellaceae	Shewanella	1	1	0	0
CH15	Psychrobacter nivimaris	120	H. scoparia	DCA	MB	Proteobacteria	Gammaproteobacteria	Pseudomonadales	Moraxellaceae	Psychrobacter	0	0	0	0
CH16	Vibrio natriegens	153	H. scoparia	DCA	MB	Proteobacteria	Gammaproteobacteria	Vibrionales	Vibrionaceae	Vibrio	2.33333	4	4	4
CH17	Celeribacter halophilus	154	H. scoparia	DCA	MB	Proteobacteria	Alphaproteobacteria	Rhodobacterales	Rhodobacteraceae	Celeribacter	0	0	0	0
CH18	Vibrio alginolyticus	149	H. scoparia	DCA	MB	Proteobacteria	Gammaproteobacteria	Vibrionales	Vibrionaceae	Vibrio	1.25	2.66667	1.25	1.5
CH19	Celeribacter halophilus	38	H. scoparia	DCA	MB	Proteobacteria	Alphaproteobacteria	Rhodobacterales	Rhodobacteraceae	Celeribacter	0	0	0	0
CH2	Marinobacter litoralis	29	H. scoparia	DCA	MB	Proteobacteria	Gammaproteobacteria	Alteromonadales	Alteromonadaceae	Marinobacter	0	0	0	0
CH20	Vibrio parahaemolyticus	178	H. scoparia	DCA	MB	Proteobacteria	Gammaproteobacteria	Vibrionales	Vibrionaceae	Vibrio	1.4	2	2.35294	4
CH21	Pseudoalteromonas atlantica	155	H. scoparia	DCA	MB	Proteobacteria	Gammaproteobacteria	Alteromonadales	Pseudoalteromonadaceae	Pseudoalteromonas	2.5	2.69231	2.91667	2.91667
CH2-1	Maribacter stanieri	194	H. scoparia	DCA	ONR7a	Bacteroidetes	Flavobacteriia	Flavobacteriales	Flavobacteriaceae	Maribacter	0	0	0	0
CH2-10	Halomonas denitrificans	161	H. scoparia	DCA	ONR7a	Proteobacteria	Gammaproteobacteria	Oceanospirillales	Halomonadaceae	Halomonas	0	0	0	0
CH2-11	Halomonas denitrificans	123	H. scoparia	DCA	ONR7a	Proteobacteria	Gammaproteobacteria	Oceanospirillales	Halomonadaceae	Halomonas	0	0	0	0
CH2-12	Halomonas denitrificans	161	H. scoparia	DCA	ONR7a	Proteobacteria	Gammaproteobacteria	Oceanospirillales	Halomonadaceae	Halomonas	0	0	0	0
CH2-13	Halomonas denitrificans	162	H. scoparia	DCA	ONR7a	Proteobacteria	Gammaproteobacteria	Oceanospirillales	Halomonadaceae	Halomonas	0	1.66667	1.30769	1.25
CH2-14	Arenibacter palladensis	145	H. scoparia	DCA	ONR7a	Bacteroidetes	Flavobacteriia	Flavobacteriales	Flavobacteriaceae	Arenibacter	0	0	0	0
CH2-15	Maribacter stanieri	125	H. scoparia	DCA	ONR7a	Bacteroidetes	Flavobacteriia	Flavobacteriales	Flavobacteriaceae	Maribacter	0	0	0	0
CH22	Cobetia marina	156	H. scoparia	DCA	MB	Proteobacteria	Gammaproteobacteria	Oceanospirillales	Halomonadaceae	Cobetia	0	0	0	0
CH2-2	Maribacter stanieri	200	H. scoparia	DCA	ONR7a	Bacteroidetes	Flavobacteriia	Flavobacteriales	Flavobacteriaceae	Maribacter	0	0	0	1
CH23	Celeribacter halophilus	38	H. scoparia	DCA	MB	Proteobacteria	Alphaproteobacteria	Rhodobacterales	Rhodobacteraceae	Celeribacter	0	0	0	0
CH2-3	Maribacter stanieri	195	H. scoparia	DCA	ONR7a	Bacteroidetes	Flavobacteriia	Flavobacteriales	Flavobacteriaceae	Maribacter	0	0	0	1.33333
CH24	Vibrio rotiferianus	151	H. scoparia	DCA	MB	Proteobacteria	Gammaproteobacteria	Vibrionales	Vibrionaceae	Vibrio	0	0	0	0
CH2-4	Maribacter stanieri	201	H. scoparia	DCA	ONR7a	Bacteroidetes	Flavobacteriia	Flavobacteriales	Flavobacteriaceae	Maribacter	0	0	0	1
CH25	Vibrio alginolyticus	159	H. scoparia	DCA	MB	Proteobacteria	Gammaproteobacteria	Vibrionales	Vibrionaceae	Vibrio	1.5	5.71429	1.4	3.5
CH2-5	Halomonas denitrificans	123	H. scoparia	DCA	ONR7a	Proteobacteria	Gammaproteobacteria	Oceanospirillales	Halomonadaceae	Halomonas	0	0	0	0
CH26	Shewanella gaetbuli	152	H. scoparia	DCA	MB	Proteobacteria	Gammaproteobacteria	Alteromonadales	Shewanellaceae	Shewanella	1	1.5	0	1.5
CH2-6	Halomonas denitrificans	123	H. scoparia	DCA	ONR7a	Proteobacteria	Gammaproteobacteria	Oceanospirillales	Halomonadaceae	Halomonas	0	0	0	0
CH27	Algibacter wandonensis	182	H. scoparia	DCA	MB	Bacteroidetes	Flavobacteriia	Flavobacteriales	Flavobacteriaceae	Algibacter	0	2	0	0
CH2-7	Alcanivorax gelatiniphagus	196	H. scoparia	DCA	ONR7a	Proteobacteria	Gammaproteobacteria	Oceanospirillales	Alcanivoracaceae	Alcanivorax	0	0	0	0
CH28	Celeribacter halophilus	38	H. scoparia	DCA	MB	Proteobacteria	Alphaproteobacteria	Rhodobacterales	Rhodobacteraceae	Celeribacter	0	0	0	0
CH2-8	Halomonas denitrificans	123	H. scoparia	DCA	ONR7a	Proteobacteria	Gammaproteobacteria	Oceanospirillales	Halomonadaceae	Halomonas	0	0	0	0
CH29	Lutibacter crassostreae	186	H. scoparia	DCA	MB	Bacteroidetes	Flavobacteriia	Flavobacteriales	Flavobacteriaceae	Lutibacter	0	3.125	2.5	2.5
CH2-9	Maribacter stanieri	125	H. scoparia	DCA	ONR7a	Bacteroidetes	Flavobacteriia	Flavobacteriales	Flavobacteriaceae	Maribacter	0	0	0	0
CH30	Celeribacter halophilus	38	H. scoparia	DCA	MB	Proteobacteria	Alphaproteobacteria	Rhodobacterales	Rhodobacteraceae	Celeribacter	0	0	0	0
CH31	Lacinutrix gracilariae	197	H. scoparia	DCA	MB	Bacteroidetes	Flavobacteriia	Flavobacteriales	Flavobacteriaceae	Lacinutrix	0	1.875	2	1.25
CH32	Celeribacter halophilus	38	H. scoparia	DCA	MB	Proteobacteria	Alphaproteobacteria	Rhodobacterales	Rhodobacteraceae	Celeribacter	0	0	0	0
CH33	Celeribacter halophilus	38	H. scoparia	DCA	MB	Proteobacteria	Alphaproteobacteria	Rhodobacterales	Rhodobacteraceae	Celeribacter	0	0	0	0
CH34	Lutibacter crassostreae	165	H. scoparia	DCA	MB	Bacteroidetes	Flavobacteriia	Flavobacteriales	Flavobacteriaceae	Lutibacter	0	0	2.5	2
CH35	Psychrobacter nivimaris	120	H. scoparia	DCA	MB	Proteobacteria	Gammaproteobacteria	Pseudomonadales	Moraxellaceae	Psychrobacter	0	0	0	0
CH36	Winogradskyella sediminis	187	H. scoparia	DCA	MB	Bacteroidetes	Flavobacteriia	Flavobacteriales	Flavobacteriaceae	Winogradskyella	1.76471	2.5	2.5	1
CH37	Cellulophaga lytica	157	H. scoparia	DCA	MB	Bacteroidetes	Flavobacteriia	Flavobacteriales	Flavobacteriaceae	Cellulophaga	0	0	1.5625	1.75
CH38	Celeribacter halophilus	177	H. scoparia	DCA	MB	Proteobacteria	Alphaproteobacteria	Rhodobacterales	Rhodobacteraceae	Celeribacter	0	0	0	0
CH39	Pseudoalteromonas atlantica	170	H. scoparia	DCA	MB	Proteobacteria	Gammaproteobacteria	Alteromonadales	Pseudoalteromonadaceae	Pseudoalteromonas	2	4.28571	2.5	1.33333
CH4	Pseudoalteromonas shioyasakiensis	147	H. scoparia	DCA	MB	Proteobacteria	Gammaproteobacteria	Alteromonadales	Pseudoalteromonadaceae	Pseudoalteromonas	0	1.25	0	1.5
CH40	Lacinutrix gracilariae	188	H. scoparia	DCA	MB	Bacteroidetes	Flavobacteriia	Flavobacteriales	Flavobacteriaceae	Lacinutrix	0	0	2	1.5
CH41	Shewanella gaetbuli	179	H. scoparia	DCA	MB	Proteobacteria	Gammaproteobacteria	Alteromonadales	Shewanellaceae	Shewanella	0	0	0	0
CH42	Psychrobacter nivimaris	120	H. scoparia	DCA	MB	Proteobacteria	Gammaproteobacteria	Pseudomonadales	Moraxellaceae	Psychrobacter	0	0	0	0
CH43	Shewanella gaetbuli	163	H. scoparia	DCA	MB	Proteobacteria	Gammaproteobacteria	Alteromonadales	Shewanellaceae	Shewanella	0	0	0	0
CH44	Celeribacter halophilus	38	H. scoparia	DCA	MB	Proteobacteria	Alphaproteobacteria	Rhodobacterales	Rhodobacteraceae	Celeribacter	0	0	0	0
CH45	Shewanella gaetbuli	180	H. scoparia	DCA	MB	Proteobacteria	Gammaproteobacteria	Alteromonadales	Shewanellaceae	Shewanella	0	0	0	0
CH46	Winogradskyella sediminis	187	H. scoparia	DCA	MB	Bacteroidetes	Flavobacteriia	Flavobacteriales	Flavobacteriaceae	Winogradskyella	0	1.92308	2	1.66667
CH47	Celeribacter halophilus	38	H. scoparia	DCA	MB	Proteobacteria	Alphaproteobacteria	Rhodobacterales	Rhodobacteraceae	Celeribacter	0	0	0	0
CH48	Celeribacter halophilus	184	H. scoparia	DCA	MB	Proteobacteria	Alphaproteobacteria	Rhodobacterales	Rhodobacteraceae	Celeribacter	0	0	0	0
CH49	Vibrio alginolyticus	181	H. scoparia	DCA	MB	Proteobacteria	Gammaproteobacteria	Vibrionales	Vibrionaceae	Vibrio	4	3.66667	2	1.375
CH5	Psychrobacter nivimaris	120	H. scoparia	DCA	MB	Proteobacteria	Gammaproteobacteria	Pseudomonadales	Moraxellaceae	Psychrobacter	0	0	0	0
CH50	Celeribacter halophilus	158	H. scoparia	DCA	MB	Proteobacteria	Alphaproteobacteria	Rhodobacterales	Rhodobacteraceae	Celeribacter	0	0	0	0
CH51	Huaishuia halophila	184	H. scoparia	DCA	MB	Proteobacteria	Alphaproteobacteria	Rhodobacterales	Rhodobacteraceae	Huaishuia	0	0	0	1.07143
CH52	Celeribacter halophilus	175	H. scoparia	DCA	MB	Proteobacteria	Alphaproteobacteria	Rhodobacterales	Rhodobacteraceae	Celeribacter	0	0	0	1.11111
CH53	Celeribacter halophilus	38	H. scoparia	DCA	MB	Proteobacteria	Alphaproteobacteria	Rhodobacterales	Rhodobacteraceae	Celeribacter	0	0	0	0.944444
CH54	Celeribacter halophilus	38	H. scoparia	DCA	MB	Proteobacteria	Alphaproteobacteria	Rhodobacterales	Rhodobacteraceae	Celeribacter	0	0	0	0
CH55	Shewanella gaetbuli	179	H. scoparia	DCA	MB	Proteobacteria	Gammaproteobacteria	Alteromonadales	Shewanellaceae	Shewanella	0	0	0	0
CH56	Celeribacter halophilus	38	H. scoparia	DCA	MB	Proteobacteria	Alphaproteobacteria	Rhodobacterales	Rhodobacteraceae	Celeribacter	0	0	0	1.13333
CH57	Lacinutrix gracilariae	198	H. scoparia	DCA	MB	Bacteroidetes	Flavobacteriia	Flavobacteriales	Flavobacteriaceae	Lacinutrix	1.875	1.66667	1.53846	1.125
CH59	Celeribacter halophilus	175	H. scoparia	DCA	MB	Proteobacteria	Alphaproteobacteria	Rhodobacterales	Rhodobacteraceae	Celeribacter	0	0	0	0
CH6	Cobetia amphilecti	148	H. scoparia	DCA	MB	Proteobacteria	Gammaproteobacteria	Oceanospirillales	Halomonadaceae	Cobetia	0	0	0	0
CH60	Shewanella gaetbuli	169	H. scoparia	DCA	MB	Proteobacteria	Gammaproteobacteria	Alteromonadales	Shewanellaceae	Shewanella	1.42857	1	1.5	0
CH61	Celeribacter halophilus	38	H. scoparia	DCA	MB	Proteobacteria	Alphaproteobacteria	Rhodobacterales	Rhodobacteraceae	Celeribacter	0	0	0	0
CH62	Celeribacter halophilus	38	H. scoparia	DCA	MB	Proteobacteria	Alphaproteobacteria	Rhodobacterales	Rhodobacteraceae	Celeribacter	0	0	0	1.15385
CH63	Psychrobacter nivimaris	171	H. scoparia	DCA	MB	Proteobacteria	Gammaproteobacteria	Pseudomonadales	Moraxellaceae	Psychrobacter	0	0	0	0
CH64	Shewanella gaetbuli	179	H. scoparia	DCA	MB	Proteobacteria	Gammaproteobacteria	Alteromonadales	Shewanellaceae	Shewanella	0	0	0	0
CH65	Celeribacter halophilus	38	H. scoparia	DCA	MB	Proteobacteria	Alphaproteobacteria	Rhodobacterales	Rhodobacteraceae	Celeribacter	0	0	0	0
CH66	Lacinutrix gracilariae	189	H. scoparia	DCA	MB	Bacteroidetes	Flavobacteriia	Flavobacteriales	Flavobacteriaceae	Lacinutrix	0	1.53846	1.5	1.13333
CH67	Celeribacter halophilus	160	H. scoparia	DCA	MB	Proteobacteria	Alphaproteobacteria	Rhodobacterales	Rhodobacteraceae	Celeribacter	0	0	0	0
CH68	Amphritea atlantica	164	H. scoparia	DCA	MB	Proteobacteria	Gammaproteobacteria	Oceanospirillales	Oceanospirillaceae	Amphritea	0	0	0	0
CH69	Shewanella gaetbuli	163	H. scoparia	DCA	MB	Proteobacteria	Gammaproteobacteria	Alteromonadales	Shewanellaceae	Shewanella	2	1.30769	1.30769	1.17647
CH7	Vibrio alginolyticus	149	H. scoparia	DCA	MB	Proteobacteria	Gammaproteobacteria	Vibrionales	Vibrionaceae	Vibrio	1.5	2.7	1.4	1.2963
CH70	Lutibacter crassostreae	165	H. scoparia	DCA	MB	Bacteroidetes	Flavobacteriia	Flavobacteriales	Flavobacteriaceae	Lutibacter	2	1.53846	1.66667	1.06667
CH71	Shewanella gaetbuli	166	H. scoparia	DCA	MB	Proteobacteria	Gammaproteobacteria	Alteromonadales	Shewanellaceae	Shewanella	2	1.53846	1.15385	1.06667
CH72	Celeribacter halophilus	167	H. scoparia	DCA	MB	Proteobacteria	Alphaproteobacteria	Rhodobacterales	Rhodobacteraceae	Celeribacter	0	0	0	0
CH73	Celeribacter halophilus	38	H. scoparia	DCA	MB	Proteobacteria	Alphaproteobacteria	Rhodobacterales	Rhodobacteraceae	Celeribacter	0	0	0	0
CH74	Shewanella gaetbuli	168	H. scoparia	DCA	MB	Proteobacteria	Gammaproteobacteria	Alteromonadales	Shewanellaceae	Shewanella	2	1.46667	1	1.11111
CH75	Shewanella gaetbuli	18	H. scoparia	DCA	MB	Proteobacteria	Gammaproteobacteria	Alteromonadales	Shewanellaceae	Shewanella	1.66667	1.46667	0	0
CH76	Lacinutrix gracilariae	190	H. scoparia	DCA	MB	Bacteroidetes	Flavobacteriia	Flavobacteriales	Flavobacteriaceae	Lacinutrix	1.25	1.25	1.53846	1.33333
CH77	Lacinutrix gracilariae	190	H. scoparia	DCA	MB	Bacteroidetes	Flavobacteriia	Flavobacteriales	Flavobacteriaceae	Lacinutrix	1.875	0	1.36364	1.46667
CH78	Lacinutrix gracilariae	191	H. scoparia	DCA	MB	Bacteroidetes	Flavobacteriia	Flavobacteriales	Flavobacteriaceae	Lacinutrix	1.875	1.66667	1.875	1.08333
CH79	Lacinutrix gracilariae	192	H. scoparia	DCA	MB	Bacteroidetes	Flavobacteriia	Flavobacteriales	Flavobacteriaceae	Lacinutrix	1.5	1.66667	1.7	1.2
CH8	Celeribacter halophilus	38	H. scoparia	DCA	MB	Proteobacteria	Alphaproteobacteria	Rhodobacterales	Rhodobacteraceae	Celeribacter	0	0	0	0
CH80	Lacinutrix gracilariae	190	H. scoparia	DCA	MB	Bacteroidetes	Flavobacteriia	Flavobacteriales	Flavobacteriaceae	Lacinutrix	2	1.66667	1.66667	1.08333
CH81	Shewanella gaetbuli	168	H. scoparia	DCA	MB	Proteobacteria	Gammaproteobacteria	Alteromonadales	Shewanellaceae	Shewanella	0	0	1.2	0
CH82	Psychrobacter nivimaris	171	H. scoparia	DCA	MB	Proteobacteria	Gammaproteobacteria	Pseudomonadales	Moraxellaceae	Psychrobacter	0	0	0	0
CH83	Shewanella basaltis	112	H. scoparia	DCA	MB	Proteobacteria	Gammaproteobacteria	Alteromonadales	Shewanellaceae	Shewanella	0	0	1.15385	0
CH84	Shewanella gaetbuli	173	H. scoparia	DCA	MB	Proteobacteria	Gammaproteobacteria	Alteromonadales	Shewanellaceae	Shewanella	0	1.5	1.2	0
CH85	Psychrobacter nivimaris	174	H. scoparia	DCA	MB	Proteobacteria	Gammaproteobacteria	Pseudomonadales	Moraxellaceae	Psychrobacter	0	0	0	0
CH86	Celeribacter halophilus	175	H. scoparia	DCA	MB	Proteobacteria	Alphaproteobacteria	Rhodobacterales	Rhodobacteraceae	Celeribacter	0	0	0	0
CH87	Maribacter stanieri	125	H. scoparia	DCA	MB	Bacteroidetes	Flavobacteriia	Flavobacteriales	Flavobacteriaceae	Maribacter	0	1.07143	1.5	1.25
CH88	Celeribacter halophilus	172	H. scoparia	DCA	MB	Proteobacteria	Alphaproteobacteria	Rhodobacterales	Rhodobacteraceae	Celeribacter	0	0	0	0
CH89	Celeribacter halophilus	199	H. scoparia	DCA	MB	Proteobacteria	Alphaproteobacteria	Rhodobacterales	Rhodobacteraceae	Celeribacter	0	0	0	0
CH9	Vibrio alginolyticus	150	H. scoparia	DCA	MB	Proteobacteria	Gammaproteobacteria	Vibrionales	Vibrionaceae	Vibrio	1.5	2	3.07692	3.75
CH90	Shewanella gaetbuli	163	H. scoparia	DCA	MB	Proteobacteria	Gammaproteobacteria	Alteromonadales	Shewanellaceae	Shewanella	0	1.07143	1.53846	1.13333
CH91	Celeribacter halophilus	175	H. scoparia	DCA	MB	Proteobacteria	Alphaproteobacteria	Rhodobacterales	Rhodobacteraceae	Celeribacter	0	0	0	0
CH92	Celeribacter halophilus	175	H. scoparia	DCA	MB	Proteobacteria	Alphaproteobacteria	Rhodobacterales	Rhodobacteraceae	Celeribacter	0	0	0	0
CH93	Celeribacter halophilus	167	H. scoparia	DCA	MB	Proteobacteria	Alphaproteobacteria	Rhodobacterales	Rhodobacteraceae	Celeribacter	0	0	0	0
CH94	Celeribacter halophilus	175	H. scoparia	DCA	MB	Proteobacteria	Alphaproteobacteria	Rhodobacterales	Rhodobacteraceae	Celeribacter	0	0	0	1.2
CH95	Celeribacter halophilus	176	H. scoparia	DCA	MB	Proteobacteria	Alphaproteobacteria	Rhodobacterales	Rhodobacteraceae	Celeribacter	0	0	0	0
CH96	Celeribacter halophilus	175	H. scoparia	DCA	MB	Proteobacteria	Alphaproteobacteria	Rhodobacterales	Rhodobacteraceae	Celeribacter	0	0	0	0
CH97	Celeribacter halophilus	177	H. scoparia	DCA	MB	Proteobacteria	Alphaproteobacteria	Rhodobacterales	Rhodobacteraceae	Celeribacter	0	0	0	0
CH98	Amphritea balenae	183	H. scoparia	DCA	MB	Proteobacteria	Gammaproteobacteria	Oceanospirillales	Oceanospirillaceae	Amphritea	0	0	0	0
CH99	Shewanella gaetbuli	168	H. scoparia	DCA	MB	Proteobacteria	Gammaproteobacteria	Alteromonadales	Shewanellaceae	Shewanella	0	1.08333	1.17647	1
CP1	Vibrio sinaloensis	1	S. coronopifolius	DCA	MB	Proteobacteria	Gammaproteobacteria	Vibrionales	Vibrionaceae	Vibrio	0	1.5	2.14286	2.4
CP10	Photobacterium swingsii	9	S. coronopifolius	DCA	MB	Proteobacteria	Gammaproteobacteria	Vibrionales	Vibrionaceae	Photobacterium	3.5	7	7.5	3
CP100	Shewanella indica	48	S. coronopifolius	DCA	MB	Proteobacteria	Gammaproteobacteria	Alteromonadales	Shewanellaceae	Shewanella	0	0	0	0
CP11	Shewanella gaetbuli	10	S. coronopifolius	DCA	MB	Proteobacteria	Gammaproteobacteria	Alteromonadales	Shewanellaceae	Shewanella	0	3.33333	1.5	2
CP12	Photobacterium swingsii	11	S. coronopifolius	DCA	MB	Proteobacteria	Gammaproteobacteria	Vibrionales	Vibrionaceae	Photobacterium	3.5	4	4	5
CP13	Photobacterium swingsii	12	S. coronopifolius	DCA	MB	Proteobacteria	Gammaproteobacteria	Vibrionales	Vibrionaceae	Photobacterium	3	4	4	6
CP14	Photobacterium swingsii	11	S. coronopifolius	DCA	MB	Proteobacteria	Gammaproteobacteria	Vibrionales	Vibrionaceae	Photobacterium	3	6.66667	5.71429	6
CP15	Shewanella gaetbuli	13	S. coronopifolius	DCA	MB	Proteobacteria	Gammaproteobacteria	Alteromonadales	Shewanellaceae	Shewanella	0	0	0.833333	1.16667
CP16	Photobacterium swingsii	14	S. coronopifolius	DCA	MB	Proteobacteria	Gammaproteobacteria	Vibrionales	Vibrionaceae	Photobacterium	5	8	5.71429	5
CP17	Vibrio owensii	4	S. coronopifolius	DCA	MB	Proteobacteria	Gammaproteobacteria	Vibrionales	Vibrionaceae	Vibrio	4.28571	5.71429	4.5	4.28571
CP18	Photobacterium swingsii	9	S. coronopifolius	DCA	MB	Proteobacteria	Gammaproteobacteria	Vibrionales	Vibrionaceae	Photobacterium	4.28571	5.71429	4.5	4.28571
CP19	Vibrio hyugaensis	15	S. coronopifolius	DCA	MB	Proteobacteria	Gammaproteobacteria	Vibrionales	Vibrionaceae	Vibrio	3.75	4.5	4	5
CP2	Photobacterium swingsii	2	S. coronopifolius	DCA	MB	Proteobacteria	Gammaproteobacteria	Vibrionales	Vibrionaceae	Photobacterium	4	5.83333	5.625	5
CP20	Vibrio owensii	4	S. coronopifolius	DCA	MB	Proteobacteria	Gammaproteobacteria	Vibrionales	Vibrionaceae	Vibrio	4.28571	8	2.66667	7
CP21	Psychrobacter maritimus	16	S. coronopifolius	DCA	MB	Proteobacteria	Gammaproteobacteria	Pseudomonadales	Moraxellaceae	Psychrobacter	0	0	0	0
CP2-1	Labrenzia aggregata	83	S. coronopifolius	DCA	ONR7a	Proteobacteria	Alphaproteobacteria	Rhodobacterales	Rhodobacteraceae	Labrenzia	0	0	0	0
CP2-10	Stappia carboxidovorans	84	S. coronopifolius	DCA	ONR7a	Proteobacteria	Alphaproteobacteria	Rhodobacterales	Rhodobacteraceae	Labrenzia	0	0	0	0
CP2-11	Paracoccus seriniphilus	86	S. coronopifolius	DCA	ONR7a	Proteobacteria	Alphaproteobacteria	Rhodobacterales	Rhodobacteraceae	Paracoccus	0	0	0	0
CP2-12	Alcanivorax venustensis	89	S. coronopifolius	DCA	ONR7a	Proteobacteria	Gammaproteobacteria	Oceanospirillales	Alcanivoracaceae	Alcanivorax	0	2.4	1.16667	1.7
CP2-13	Paracoccus seriniphilus	86	S. coronopifolius	DCA	ONR7a	Proteobacteria	Alphaproteobacteria	Rhodobacterales	Rhodobacteraceae	Paracoccus	0	0	0	0
CP2-14	Alteromonas oceani	90	S. coronopifolius	DCA	ONR7a	Proteobacteria	Gammaproteobacteria	Alteromonadales	Alteromonadaceae	Aestuariibacter	0	1.71429	2	1.7
CP2-15	Paracoccus seriniphilus	87	S. coronopifolius	DCA	ONR7a	Proteobacteria	Alphaproteobacteria	Rhodobacterales	Rhodobacteraceae	Paracoccus	0	0	0	0
CP22	Vibrio owensii	4	S. coronopifolius	DCA	MB	Proteobacteria	Gammaproteobacteria	Vibrionales	Vibrionaceae	Vibrio	4.28571	8	4.16667	3.5
CP2-2	Stappia carboxidovorans	84	S. coronopifolius	DCA	ONR7a	Proteobacteria	Alphaproteobacteria	Rhodobacterales	Rhodobacteraceae	Labrenzia	0	0	0	0
CP23	Vibrio hyugaensis	15	S. coronopifolius	DCA	MB	Proteobacteria	Gammaproteobacteria	Vibrionales	Vibrionaceae	Vibrio	3.75	4.5	3.5	5
CP2-3	Zobellia uliginosa	95	S. coronopifolius	DCA	ONR7a	Bacteroidetes	Flavobacteriia	Flavobacteriales	Flavobacteriaceae	Zobellia	0	1.5	1.33333	2.04545
CP24	Marinobacter litoralis	17	S. coronopifolius	DCA	MB	Proteobacteria	Gammaproteobacteria	Alteromonadales	Alteromonadaceae	Marinobacter	0	0	0	0
CP2-4	Zobellia galactanivorans	96	S. coronopifolius	DCA	ONR7a	Bacteroidetes	Flavobacteriia	Flavobacteriales	Flavobacteriaceae	Zobellia	0	6	1.07143	4.5
CP25	Shewanella gaetbuli	18	S. coronopifolius	DCA	MB	Proteobacteria	Gammaproteobacteria	Alteromonadales	Shewanellaceae	Shewanella	0	2	0	0
CP2-5	Labrenzia alba (Stappia alba)	85	S. coronopifolius	DCA	ONR7a	Proteobacteria	Alphaproteobacteria	Rhodobacterales	Rhodobacteraceae	Labrenzia	0	0	0	0
CP26	Psychrobacter maritimus	19	S. coronopifolius	DCA	MB	Proteobacteria	Gammaproteobacteria	Pseudomonadales	Moraxellaceae	Psychrobacter	0	0	0	0
CP2-6	Paracoccus seriniphilus	86	S. coronopifolius	DCA	ONR7a	Proteobacteria	Alphaproteobacteria	Rhodobacterales	Rhodobacteraceae	Paracoccus	0	0	0	0
CP27	Lutibacter litoralis	22	S. coronopifolius	DCA	MB	Bacteroidetes	Flavobacteriia	Flavobacteriales	Flavobacteriaceae	Lutibacter	0	4	1.5	2
CP2-7	Paracoccus seriniphilus	87	S. coronopifolius	DCA	ONR7a	Proteobacteria	Alphaproteobacteria	Rhodobacterales	Rhodobacteraceae	Paracoccus	0	0	0	0
CP28	Psychrobacter maritimus	19	S. coronopifolius	DCA	MB	Proteobacteria	Gammaproteobacteria	Pseudomonadales	Moraxellaceae	Psychrobacter	0	0	0	0
CP2-8	Labrenzia aggregata	83	S. coronopifolius	DCA	ONR7a	Proteobacteria	Alphaproteobacteria	Rhodobacterales	Rhodobacteraceae	Labrenzia	0	0	0	0
CP29	Lutibacter litoralis	21	S. coronopifolius	DCA	MB	Bacteroidetes	Flavobacteriia	Flavobacteriales	Flavobacteriaceae	Lutibacter	0	3.33333	1.41667	2.14286
CP2-9	Alteromonas oceani	88	S. coronopifolius	DCA	ONR7a	Proteobacteria	Gammaproteobacteria	Alteromonadales	Alteromonadaceae	Aestuariibacter	0	2.4	1.71429	1.5
CP3	Photobacterium swingsii	3	S. coronopifolius	DCA	MB	Proteobacteria	Gammaproteobacteria	Vibrionales	Vibrionaceae	Photobacterium	3.5	4.5	4	5
CP30	Lutibacter litoralis	21	S. coronopifolius	DCA	MB	Bacteroidetes	Flavobacteriia	Flavobacteriales	Flavobacteriaceae	Lutibacter	0	5	3	1.42857
CP31	Marinobacter psychrophilus	23	S. coronopifolius	DCA	MB	Proteobacteria	Gammaproteobacteria	Alteromonadales	Alteromonadaceae	Marinobacter	0	0	0	0
CP32	Psychrobacter maritimus	19	S. coronopifolius	DCA	MB	Proteobacteria	Gammaproteobacteria	Pseudomonadales	Moraxellaceae	Psychrobacter	0	0	0	0
CP33	Celeribacter halophilus	38	S. coronopifolius	DCA	MB	Proteobacteria	Alphaproteobacteria	Rhodobacterales	Rhodobacteraceae	Celeribacter	0	0	0	2
CP34	Psychrobacter maritimus	19	S. coronopifolius	DCA	MB	Proteobacteria	Gammaproteobacteria	Pseudomonadales	Moraxellaceae	Psychrobacter	0	0	0	0
CP35	Psychrobacter maritimus	21	S. coronopifolius	DCA	MB	Proteobacteria	Gammaproteobacteria	Pseudomonadales	Moraxellaceae	Psychrobacter	0	0	0	2
CP36	Vibrio jasicida	24	S. coronopifolius	DCA	MB	Proteobacteria	Gammaproteobacteria	Vibrionales	Vibrionaceae	Vibrio	3.5	7	3.33333	5.83333
CP37	Vibrio jasicida	24	S. coronopifolius	DCA	MB	Proteobacteria	Gammaproteobacteria	Vibrionales	Vibrionaceae	Vibrio	4.28571	6	4.28571	4.375
CP38	Marinobacter litoralis	29	S. coronopifolius	DCA	MB	Proteobacteria	Gammaproteobacteria	Alteromonadales	Alteromonadaceae	Marinobacter	0	0	0	0
CP39	Lutibacter litoralis	25	S. coronopifolius	DCA	MB	Bacteroidetes	Flavobacteriia	Flavobacteriales	Flavobacteriaceae	Lutibacter	0	1.75	3	1.4
CP4	Vibrio owensii	4	S. coronopifolius	DCA	MB	Proteobacteria	Gammaproteobacteria	Vibrionales	Vibrionaceae	Vibrio	3.5	6	6.66667	5
CP40	Lutibacter litoralis	26	S. coronopifolius	DCA	MB	Bacteroidetes	Flavobacteriia	Flavobacteriales	Flavobacteriaceae	Lutibacter	0	2.33333	3	1.66667
CP41	Vibrio jasicida	23	S. coronopifolius	DCA	MB	Proteobacteria	Gammaproteobacteria	Vibrionales	Vibrionaceae	Vibrio	3.5	7	4	5.71429
CP42	Lutibacter litoralis	26	S. coronopifolius	DCA	MB	Bacteroidetes	Flavobacteriia	Flavobacteriales	Flavobacteriaceae	Lutibacter	0	4	3	1
CP43	Lutibacter litoralis	26	S. coronopifolius	DCA	MB	Bacteroidetes	Flavobacteriia	Flavobacteriales	Flavobacteriaceae	Lutibacter	0	5	3	1
CP44	Shewanella algidipiscicola	27	S. coronopifolius	DCA	MB	Proteobacteria	Gammaproteobacteria	Alteromonadales	Shewanellaceae	Shewanella	0	0	0	0
CP45	Marinobacter psychrophilus	22	S. coronopifolius	DCA	MB	Proteobacteria	Gammaproteobacteria	Alteromonadales	Alteromonadaceae	Marinobacter	0	0	0	0
CP46	Vibrio jasicida	28	S. coronopifolius	DCA	MB	Proteobacteria	Gammaproteobacteria	Vibrionales	Vibrionaceae	Vibrio	3	4.5	4	4.28571
CP47	Marinobacter litoralis	17	S. coronopifolius	DCA	MB	Proteobacteria	Gammaproteobacteria	Alteromonadales	Alteromonadaceae	Marinobacter	0	0	0	0
CP48	Psychrobacter maritimus	19	S. coronopifolius	DCA	MB	Proteobacteria	Gammaproteobacteria	Pseudomonadales	Moraxellaceae	Psychrobacter	0	0	0	0
CP49	Marinobacter litoralis	30	S. coronopifolius	DCA	MB	Proteobacteria	Gammaproteobacteria	Alteromonadales	Alteromonadaceae	Marinobacter	0	0	0	0
CP5	Photobacterium swingsii	3	S. coronopifolius	DCA	MB	Proteobacteria	Gammaproteobacteria	Vibrionales	Vibrionaceae	Photobacterium	4	4.5	4.5	5
CP50	Photobacterium swingsii	31	S. coronopifolius	DCA	MB	Proteobacteria	Gammaproteobacteria	Vibrionales	Vibrionaceae	Photobacterium	3.5	7	4.5	5
CP51	Vibrio jasicida	28	S. coronopifolius	DCA	MB	Proteobacteria	Gammaproteobacteria	Vibrionales	Vibrionaceae	Vibrio	5.83333	5.83333	4	6
CP52	Photobacterium swingsii	31	S. coronopifolius	DCA	MB	Proteobacteria	Gammaproteobacteria	Vibrionales	Vibrionaceae	Photobacterium	0	0	0	2
CP53	Celeribacter halophilus	32	S. coronopifolius	DCA	MB	Proteobacteria	Alphaproteobacteria	Rhodobacterales	Rhodobacteraceae	Celeribacter	0	0	0	0
CP54	Vibrio sinaloensis	33	S. coronopifolius	DCA	MB	Proteobacteria	Gammaproteobacteria	Vibrionales	Vibrionaceae	Vibrio	0	2.5	1.875	1.71429
CP55	Vibrio jasicida	28	S. coronopifolius	DCA	MB	Proteobacteria	Gammaproteobacteria	Vibrionales	Vibrionaceae	Vibrio	3.5	6.66667	3.75	4.28571
CP56	Shewanella algidipiscicola	34	S. coronopifolius	DCA	MB	Proteobacteria	Gammaproteobacteria	Alteromonadales	Shewanellaceae	Shewanella	0	0	0	4.28571
CP57	Celeribacter halophilus	35	S. coronopifolius	DCA	MB	Proteobacteria	Alphaproteobacteria	Rhodobacterales	Rhodobacteraceae	Celeribacter	0	0	0	0
CP58	Celeribacter halophilus	36	S. coronopifolius	DCA	MB	Proteobacteria	Alphaproteobacteria	Rhodobacterales	Rhodobacteraceae	Celeribacter	0	0	0	0
CP59	Shewanella gaetbuli	18	S. coronopifolius	DCA	MB	Proteobacteria	Gammaproteobacteria	Alteromonadales	Shewanellaceae	Shewanella	0	1.66667	1.5	1.4
CP6	Vibrio cyclitrophicus	5	S. coronopifolius	DCA	MB	Proteobacteria	Gammaproteobacteria	Vibrionales	Vibrionaceae	Vibrio	3.33333	5.83333	4.5	6
CP60	Celeribacter halophilus	36	S. coronopifolius	DCA	MB	Proteobacteria	Alphaproteobacteria	Rhodobacterales	Rhodobacteraceae	Celeribacter	0	0	0	1.4
CP61	Celeribacter halophilus	36	S. coronopifolius	DCA	MB	Proteobacteria	Alphaproteobacteria	Rhodobacterales	Rhodobacteraceae	Celeribacter	0	0	0	0
CP62	Celeribacter halophilus	36	S. coronopifolius	DCA	MB	Proteobacteria	Alphaproteobacteria	Rhodobacterales	Rhodobacteraceae	Huaishuia	0	0	0	0
CP63	Celeribacter halophilus	36	S. coronopifolius	DCA	MB	Proteobacteria	Alphaproteobacteria	Rhodobacterales	Rhodobacteraceae	Celeribacter	0	0	0	0
CP64	Photobacterium swingsii	37	S. coronopifolius	DCA	MB	Proteobacteria	Gammaproteobacteria	Vibrionales	Vibrionaceae	Photobacterium	0	1.875	1.5	1
CP65	Celeribacter halophilus	36	S. coronopifolius	DCA	MB	Proteobacteria	Alphaproteobacteria	Rhodobacterales	Rhodobacteraceae	Celeribacter	0	0	0	0
CP66	Celeribacter halophilus	38	S. coronopifolius	DCA	MB	Proteobacteria	Alphaproteobacteria	Rhodobacterales	Rhodobacteraceae	Celeribacter	0	0	0	0
CP67	Celeribacter halophilus	38	S. coronopifolius	DCA	MB	Proteobacteria	Alphaproteobacteria	Rhodobacterales	Rhodobacteraceae	Celeribacter	0	0	0	0
CP68	Celeribacter halophilus	38	S. coronopifolius	DCA	MB	Proteobacteria	Alphaproteobacteria	Rhodobacterales	Rhodobacteraceae	Celeribacter	0	0	0	0
CP69	Shewanella gaetbuli	40	S. coronopifolius	DCA	MB	Proteobacteria	Gammaproteobacteria	Alteromonadales	Shewanellaceae	Shewanella	0	2.42857	1.875	1.42857
CP7	Photobacterium rosenbergii	6	S. coronopifolius	DCA	MB	Proteobacteria	Gammaproteobacteria	Vibrionales	Vibrionaceae	Photobacterium	0	0	0	0
CP70	Shewanella algidipiscicola	41	S. coronopifolius	DCA	MB	Proteobacteria	Gammaproteobacteria	Alteromonadales	Shewanellaceae	Shewanella	0	0	0	0
CP71	Lutibacter crassostreae	56	S. coronopifolius	DCA	MB	Bacteroidetes	Flavobacteriia	Flavobacteriales	Flavobacteriaceae	Lutibacter	0	1.875	2.5	3
CP72	Lutibacter crassostreae	56	S. coronopifolius	DCA	MB	Bacteroidetes	Flavobacteriia	Flavobacteriales	Flavobacteriaceae	Lutibacter	0	1	5.71429	1.5
CP73	Lutibacter crassostreae	56	S. coronopifolius	DCA	MB	Bacteroidetes	Flavobacteriia	Flavobacteriales	Flavobacteriaceae	Lutibacter	0	2.5	3	2.5
CP74	Lutibacter crassostreae	56	S. coronopifolius	DCA	MB	Bacteroidetes	Flavobacteriia	Flavobacteriales	Flavobacteriaceae	Lutibacter	0	2.4	2.4	2
CP75	Celeribacter halophilus	38	S. coronopifolius	DCA	MB	Proteobacteria	Alphaproteobacteria	Rhodobacterales	Rhodobacteraceae	Celeribacter	0	0	0	0
CP76	Celeribacter halophilus	38	S. coronopifolius	DCA	MB	Proteobacteria	Alphaproteobacteria	Rhodobacterales	Rhodobacteraceae	Celeribacter	0	0	0	0
CP77	Celeribacter halophilus	38	S. coronopifolius	DCA	MB	Proteobacteria	Alphaproteobacteria	Rhodobacterales	Rhodobacteraceae	Celeribacter	0	0	0	0
CP78	Celeribacter halophilus	38	S. coronopifolius	DCA	MB	Proteobacteria	Alphaproteobacteria	Rhodobacterales	Rhodobacteraceae	Celeribacter	0	0	0	0
CP79	Celeribacter halophilus	38	S. coronopifolius	DCA	MB	Proteobacteria	Alphaproteobacteria	Rhodobacterales	Rhodobacteraceae	Celeribacter	0	0	0	0
CP8	Vibrio splendidus	7	S. coronopifolius	DCA	MB	Proteobacteria	Gammaproteobacteria	Vibrionales	Vibrionaceae	Vibrio	3.5	7	4	5
CP80	Celeribacter halophilus	38	S. coronopifolius	DCA	MB	Proteobacteria	Alphaproteobacteria	Rhodobacterales	Rhodobacteraceae	Celeribacter	0	0	0	0
CP81	Celeribacter halophilus	38	S. coronopifolius	DCA	MB	Proteobacteria	Alphaproteobacteria	Rhodobacterales	Rhodobacteraceae	Celeribacter	0	0	0	0
CP82	Lutibacter crassostreae	56	S. coronopifolius	DCA	MB	Bacteroidetes	Flavobacteriia	Flavobacteriales	Flavobacteriaceae	Lutibacter	0	3.33333	2.4	2.14286
CP83	Celeribacter halophilus	38	S. coronopifolius	DCA	MB	Proteobacteria	Alphaproteobacteria	Rhodobacterales	Rhodobacteraceae	Celeribacter	0	0	0	0
CP85	Celeribacter halophilus	38	S. coronopifolius	DCA	MB	Proteobacteria	Alphaproteobacteria	Rhodobacterales	Rhodobacteraceae	Celeribacter	0	0	0	0
CP86	Shewanella indica	42	S. coronopifolius	DCA	MB	Proteobacteria	Gammaproteobacteria	Alteromonadales	Shewanellaceae	Shewanella	0	0	0	0
CP87	Shewanella gaetbuli	43	S. coronopifolius	DCA	MB	Proteobacteria	Gammaproteobacteria	Alteromonadales	Shewanellaceae	Shewanella	0	2	0	1.42857
CP88	Shewanella algidipiscicola	44	S. coronopifolius	DCA	MB	Proteobacteria	Gammaproteobacteria	Alteromonadales	Shewanellaceae	Shewanella	0	0	0	0
CP89	Lutibacter crassostreae	56	S. coronopifolius	DCA	MB	Bacteroidetes	Flavobacteriia	Flavobacteriales	Flavobacteriaceae	Lutibacter	0	2.5	2.5	2.14286
CP9	Vibrio parahaemolyticus	8	S. coronopifolius	DCA	MB	Proteobacteria	Gammaproteobacteria	Vibrionales	Vibrionaceae	Vibrio	0	2.14286	2.85714	2
CP90	Shewanella algidipiscicola	45	S. coronopifolius	DCA	MB	Proteobacteria	Gammaproteobacteria	Alteromonadales	Shewanellaceae	Shewanella	0	0	0	1
CP91	Celeribacter halophilus	38	S. coronopifolius	DCA	MB	Proteobacteria	Alphaproteobacteria	Rhodobacterales	Rhodobacteraceae	Celeribacter	0	0	0	0
CP92	Shewanella algidipiscicola	46	S. coronopifolius	DCA	MB	Proteobacteria	Gammaproteobacteria	Alteromonadales	Shewanellaceae	Shewanella	0	0	0	0
CP93	Shewanella gaetbuli	47	S. coronopifolius	DCA	MB	Proteobacteria	Gammaproteobacteria	Alteromonadales	Shewanellaceae	Shewanella	0	2.14286	1.5	1.4
CP94	Shewanella algidipiscicola	41	S. coronopifolius	DCA	MB	Proteobacteria	Gammaproteobacteria	Alteromonadales	Shewanellaceae	Shewanella	0	0	0	0
CP95	Celeribacter halophilus	38	S. coronopifolius	DCA	MB	Proteobacteria	Alphaproteobacteria	Rhodobacterales	Rhodobacteraceae	Celeribacter	0	0	0	0
CP96	Celeribacter halophilus	38	S. coronopifolius	DCA	MB	Proteobacteria	Alphaproteobacteria	Rhodobacterales	Rhodobacteraceae	Celeribacter	0	0	0	0
CP97	Shewanella gaetbuli	18	S. coronopifolius	DCA	MB	Proteobacteria	Gammaproteobacteria	Alteromonadales	Shewanellaceae	Shewanella	0	2.14286	2.14286	1
CP98	Celeribacter halophilus	38	S. coronopifolius	DCA	MB	Proteobacteria	Alphaproteobacteria	Rhodobacterales	Rhodobacteraceae	Celeribacter	0	0	0	0
CP99	Shewanella gaetbuli	40	S. coronopifolius	DCA	MB	Proteobacteria	Gammaproteobacteria	Alteromonadales	Shewanellaceae	Shewanella	0	2.14286	2.5	1.16667

## Sheet: Table S3
Table S3 Activity levels of the strains showing the highest performance in at least one of the tested activities. Activity level is reported as the ratio between the degradation halo diameter and the strain growth diameter. Highest activity levels are highlighted in grey.
Alga	Phylum	Class	Genus	Species	ITS	Strain code	Amilase	Pectinase	Alginase	Agarase
A. taxiformis	Firmicutes	Bacilli	Bacillus	Bacillus hwajinpoensis	250	CA2-8	15	2.5	4	4
S. coronopifolius	Proteobacteria	Gammaproteobacteria	Vibrio	Vibrio owensii	4	CP20	4.28571	8	2.66667	7
S. coronopifolius	Proteobacteria	Gammaproteobacteria	Photobacterium	Photobacterium swingsii	14	CP16	5	8	5.71429	5
S. coronopifolius	Proteobacteria	Gammaproteobacteria	Shewanella	Shewanella algidipiscicola	46	BP16	4.28571	8	4.5	5
S. coronopifolius	Proteobacteria	Gammaproteobacteria	Vibrio	Vibrio hyugaensis	49	BP07	3.07692	8	4.5	5
S. coronopifolius	Proteobacteria	Gammaproteobacteria	Photobacterium	Photobacterium swingsii	49	BP09	3	8	4.5	5
S. coronopifolius	Proteobacteria	Gammaproteobacteria	Shewanella	Shewanella algidipiscicola	46	BP04	2.91667	8	4.5	5
S. coronopifolius	Proteobacteria	Gammaproteobacteria	Vibrio	Vibrio jasicida	51	BP08	2.5	8	4.5	5
S. coronopifolius	Proteobacteria	Gammaproteobacteria	Vibrio	Vibrio hyugaensis	63	BP54	4	8	6.66667	4.5
S. coronopifolius	Proteobacteria	Gammaproteobacteria	Photobacterium	Photobacterium swingsii	50	BP05	4	8	4.5	4.28571
A. taxiformis	Firmicutes	Bacilli	Bacillus	Bacillus hwajinpoensis	255	CA15	2.85714	8	5.71429	4
S. coronopifolius	Proteobacteria	Gammaproteobacteria	Vibrio	Vibrio owensii	4	CP22	4.28571	8	4.16667	3.5
A. taxiformis	Firmicutes	Bacilli	Bacillus	Bacillus hwajinpoensis	258	CA28	2.5	4	8	7
A. taxiformis	Firmicutes	Bacilli	Halobacillus	Halobacillus trueperi	253	CA35	1.5	2.85714	2.5	13.3333

## Sheet: Table S4
Table S4 Summary of the functional potential of the collection on the basis of the isolate phylogeny. We reported the number of isolates (“N. Isol.”) belonging to each genus and the percentage of isolates active for each tested activity. In violet are highlighted the taxonomical groups that include more than 15 isolates.
						% Active Isolates
Phylum	Class	Order	Family	Genus	N. Isol.	Amylase	Pectinase	Alginate lyase	Agarase
Actinobacteria	Actinobacteria	Actinomycetales	Micrococcaceae	Micrococcus	1	0	0	0	0
Bacteroidetes	Flavobacteriia	Flavobacteriales	Flavobacteriaceae	Algibacter	3	0	67	67	67
Bacteroidetes	Flavobacteriia	Flavobacteriales	Flavobacteriaceae	Arenibacter	2	0	0	0	0
Bacteroidetes	Flavobacteriia	Flavobacteriales	Flavobacteriaceae	Cellulophaga	1	0	0	100	100
Bacteroidetes	Flavobacteriia	Flavobacteriales	Flavobacteriaceae	Lacinutrix	9	67	78	100	100
Bacteroidetes	Flavobacteriia	Flavobacteriales	Flavobacteriaceae	Lutibacter	22	5	95	95	95
Bacteroidetes	Flavobacteriia	Flavobacteriales	Flavobacteriaceae	Maribacter	8	0	13	13	63
Bacteroidetes	Flavobacteriia	Flavobacteriales	Flavobacteriaceae	Winogradskyella	2	50	100	100	100
Bacteroidetes	Flavobacteriia	Flavobacteriales	Flavobacteriaceae	Zobellia	4	0	100	100	100
Firmicutes	Bacilli	Bacillales	Bacillaceae	Bacillus	172	51	80	87	90
Firmicutes	Bacilli	Bacillales	Bacillaceae	Fictibacillus	6	83	100	100	100
Firmicutes	Bacilli	Bacillales	Bacillaceae	Halobacillus	38	45	71	71	79
Firmicutes	Bacilli	Bacillales	Bacillaceae	Terribacillus	1	0	0	0	0
Firmicutes	Bacilli	Bacillales	Bacillaceae	Thalassobacillus	1	100	100	100	100
Proteobacteria	Bacilli	Rhodobacterales	Rhodobacteraceae	Celeribacter	93	1	6	8	14
Proteobacteria	Alphaproteobacteria	Rhodobacterales	Rhodobacteraceae	Huaishuia	3	0	0	0	33
Proteobacteria	Alphaproteobacteria	Rhodobacterales	Rhodobacteraceae	Labrenzia	5	0	0	0	0
Proteobacteria	Alphaproteobacteria	Rhodobacterales	Rhodobacteraceae	Maritimibacter	1	0	0	0	0
Proteobacteria	Alphaproteobacteria	Rhodobacterales	Rhodobacteraceae	Paracoccus	14	0	0	0	0
Proteobacteria	Alphaproteobacteria	Rhodobacterales	Rhodobacteraceae	Aesturiibacter	2	0	100	100	100
Proteobacteria	Gammaproteobacteria	Alteromonadales	Alteromonadaceae	Alteromonas	11	18	100	100	100
Proteobacteria	Gammaproteobacteria	Alteromonadales	Alteromonadaceae	Marinobacter	15	0	7	7	7
Proteobacteria	Gammaproteobacteria	Alteromonadales	Pseudoalteromonadaceae	Pseudoalteromonas	14	14	93	64	57
Proteobacteria	Gammaproteobacteria	Alteromonadales	Shewanellaceae	Shewanella	78	19	54	37	38
Proteobacteria	Gammaproteobacteria	Oceanospirillales	Alcanivoracaceae	Alcanivorax	2	0	50	50	50
Proteobacteria	Gammaproteobacteria	Oceanospirillales	Halomonadaceae	Cobetia	5	0	0	0	0
Proteobacteria	Gammaproteobacteria	Oceanospirillales	Halomonadaceae	Halomonas	11	0	9	9	9
Proteobacteria	Gammaproteobacteria	Oceanospirillales	Oceanospirillaceae	Amphritea	3	0	0	0	0
Proteobacteria	Gammaproteobacteria	Oceanospirillales	Oceanospirillaceae	Reinekea	1	0	0	0	0
Proteobacteria	Gammaproteobacteria	Pseudomonadales	Moraxellaceae	Psychrobacter	37	0	11	8	3
Proteobacteria	Gammaproteobacteria	Pseudomonadales	Pseudomonadaceae	Pseudomonas	4	0	0	0	0
Proteobacteria	Gammaproteobacteria	Vibrionales	Vibrionaceae	Photobacterium	18	83	89	89	94
Proteobacteria	Gammaproteobacteria	Vibrionales	Vibrionaceae	Vibrio	47	81	91	96	96

## Sheet: Table S5
Table S5 PERMANOVA and Monte Carlo test performed on the whole isolate collection activity level. A) Main and B) pairwise comparisons. Pseudo F = pseudo-F ratio. P = permutation P-value. Unique perms = unique values of the test statistic. Pmc = P Monte Carlo value. Asterisk (*) indicates significant differences between samples (P < 0.05).
A)
PERMANOVA
	Pseudo-F	P	Unique perms	Pmc
Isolation media (ONR7a vs MB)	6863	0.006*	999	0.008*
Halogenated hydrocarbon (1,2-DBE vs1,2- DCA)	16629	0.18	999	0.157
Algae	55888	0.001 *	999	0.001 *
Phyla	25996	0.001 *	998	0.001 *
Classes	33725	0.001 *	999	0.001 *
Orders	67067	0.001 *	999	0.001 *
Families	39001	0.001 *	999	0.001 *
Genera	16446	0.001 *	998	0.001 *
B)
Algae - Pair wise
Groups	t	P	Unique perms	Pmc	Number of isolates in each group
A. taxiformis, H. scoparia	12354	0.001 *	997	0.001 *	A. taxiformis	221	H. scoparia	194
A. taxiformis, S. coronopifolius	41199	0.001 *	999	0.001 *	A. taxiformis	221	S. coronopifolius	219
H. scoparia, S. coronopifolius	63791	0.001 *	999	0.001 *	H. scoparia	194	S. coronopifolius	219

## Sheet: Table S6
Table S6 PERMANOVA and Monte Carlo test performed on A. taxiformis sub-collection activity level. A) Main test and B) pairwise comparisons. Pseudo F = pseudo-F ratio. P = permutation P-value. 3 Unique perms = unique values of the test statistic. Pmc = P Monte Carlo value. Asterisk (*) indicates significant differences between samples (P < 0.05).
A)
A. taxiformis
	Pseudo-F	P	Unique perms	Pmc
Isolation media (ONR7a vs MB)	0.7351	0.466	997	0.455
Halogenated hydrocarbon (1,2-DBE vs 1,2-DCA)	46148	0.015 *	999	0.015 *
Genera	24699	0.032 *	999	0.01 *
B)
Genera - Pair wise
Groups	t	P	Unique perms	Pmc	Number of isolates in each group
Bacillus, Fictibacillus	0.8728	0.402	999	0.457	Bacillus	172	Fictibacillus	6
Bacillus, Halobacillus	20823	0.018 *	998	0.019*	Bacillus	172	Halobacillus	38
Fictibacillus, Halobacillus	18085	0.054	999	0.042*	Fictibacillus	6	Halobacillus	38

## Sheet: Table S7
Table S7 PERMANOVA and Monte Carlo test performed on H. scoparia sub-collection activity level. A) Main test and B-C) pairwise comparisons according to B) classes and C) orders. Pseudo F = pseudo-F ratio. P = permutation P-value. Unique perms = unique values of the test statistic. Pmc = P Monte Carlo value. Asterisk (*) indicates significant differences between samples (P < 0.05).
A)
H. scoparia
	Pseudo-F	P	Unique perms	Pmc
Isolation media (ONR7a vs MB)	33253	0.048 *	997	0.05 *
Halogenated hydrocarbon (1,2-DBE vs 1,2-DCA)	44436	0.019 *	998	0.017 *
Phyla (Bacterioidetes vs Proteobacteria)	13.93	0.001 *	999	0.001 *
Classes	13732	0.001 *	999	0.001 *
Orders	22093	0.001 *	999	0.001 *
Families	12552	0.001 *	997	0.001 *
Genera	81899	0.001 *	999	0.001 *
B)
Classes - Pair wise
Groups	t	P	Unique perms	Pmc	Number of isolates in each group
Flavobacteriia, Gammaproteobacteria	25595	0.003 *	999	0.003 *	Flavobacteriia	32	Gammaproteobacteria	106
Flavobacteriia, Alphaproteobacteria	63042	0.001 *	999	0.001 *	Flavobacteriia	32	Alphaproteobacteria	56
Gammaproteobacteria, Alphaproteobacteria	36159	0.001 *	999	0.001 *	Gammaproteobacteria	106	Alphaproteobacteria	56
C)
Orders - Pair wise
Groups	t	P	Unique perms	Pmc	Number of isolates in each group
Flavobacteriales, Oceanospirillales	45208	0.001 *	998	0.001 *	Flavobacteriales	32	Oceanospirillales	19
Flavobacteriales, Alteromonadales	25676	0.002 *	999	0.005 *	Flavobacteriales	32	Alteromonadales	63
Flavobacteriales, Rhodobacterales	63042	0.001 *	999	0.001 *	Flavobacteriales	32	Rhodobacterales	56
Flavobacteriales, Pseudomonadales	42179	0.001 *	997	0.001 *	Flavobacteriales	32	Pseudomonadales	14
Flavobacteriales, Vibrionales	34993	0.001 *	998	0.001 *	Flavobacteriales	32	Vibrionales	10
Oceanospirillales, Alteromonadales	29969	0.001 *	999	0.001 *	Oceanospirillales	19	Alteromonadales	63
Oceanospirillales, Rhodobacterales	0.79031	0.614	341	0.51	Oceanospirillales	19	Rhodobacterales	56
Oceanospirillales, Pseudomonadales	0.85477	1	2	0.408	Oceanospirillales	19	Pseudomonadales	14
Oceanospirillales, Vibrionales	68878	0.001 *	478	0.001 *	Oceanospirillales	19	Vibrionales	10
Alteromonadales, Rhodobacterales	43529	0.001 *	999	0.001 *	Alteromonadales	63	Rhodobacterales	56
Alteromonadales, Pseudomonadales	28731	0.002 *	999	0.003 *	Alteromonadales	63	Pseudomonadales	14
Alteromonadales, Vibrionales	5193	0.001 *	997	0.001 *	Alteromonadales	63	Vibrionales	10
Rhodobacterales, Pseudomonadales	10866	0.324	177	0.288	Rhodobacterales	56	Pseudomonadales	14
Rhodobacterales, Vibrionales	93666	0.001 *	632	0.001 *	Rhodobacterales	56	Vibrionales	10
Pseudomonadales, Vibrionales	6262	0.001 *	398	0.001 *	Pseudomonadales	14	Vibrionales	10

## Sheet: Table S8
Table S8 PERMANOVA and Monte Carlo test performed on S. coronopifolius sub-collection activity level. A) Main test and B-C) pairwise comparisons according to B) phyla and C) orders. Pseudo F = pseudo-F ratio. P = permutation P-value. Unique perms = unique values of the test statistic. Pmc = P Monte Carlo value. Asterisk (*) indicates significant differences between samples (P < 0.05).
A)
S. coronopifolius
	Pseudo-F	P	Unique perms	Pmc
Isolation media (ONR7a vs MB)	74628	0.006 *	999	0.006 *
Halogenated hydrocarbon (1,2-DBE vs 1,2-DCA)	0.17569	0.808	999	0.812
Phyla	23022	0.083	999	0.085
Classes	17427	0.001 *	999	0.001 *
Orders	55334	0.001 *	998	0.001 *
Families	37335	0.001 *	999	0.001 *
Genera	21923	0.001 *	999	0.001 *
B)
Phyla - Pair wise
Groups	t	P	Unique perms	Pmc	Number of isolates in each group
Bacteroidetes, Proteobacteria	20132	0.038 *	998	0.044 *	Bacteroidetes	19	Proteobacteria	199
C)
Classes - Pair wise
Groups	t	P	Unique perms	Pmc	Number of isolates in each group
Flavobacteriia, Gammaproteobacteria	17234	0.072	998	0.085	Flavobacteriia	19	Gammaproteobacteria	139
Flavobacteriia, Alphaproteobacteria	12437	0.001 *	999	0.001 *	Flavobacteriia	19	Alphaproteobacteria	60
Gammaproteobacteria, Alphaproteobacteria	66122	0.001 *	998	0.001 *	Gammaproteobacteria	139	Alphaproteobacteria	60
